# Supplementary material for: Allophycocyanin A is a carbon dioxide receptor in the cyanobacterial phycobilisome
Source: Nat Commun. 2022 Sep 8;13:5289. doi: 10.1038/s41467-022-32925-6 (PMC9458709; doi:10.1038/s41467-022-32925-6)
Supplement: Supplementary file 3 — Source Data [file 41467_2022_32925_MOESM3_ESM.zip]

Archive with 47 entries (45 files):
- Source Data/
- Source Data/.DS_Store
- __MACOSX/Source Data/._.DS_Store
- Source Data/Source data_Fig_5b/
- Source Data/Source Data_Molecular_Dynamics_parameter.docx
- __MACOSX/Source Data/._Source Data_Molecular_Dynamics_parameter.docx
- Source Data/Source data.xlsx
- __MACOSX/Source Data/._Source data.xlsx
- Source Data/Source data_Fig_5b/decay26-2_K6A+Ci.xlsx
- Source Data/Source data_Fig_5b/decay33-2_K6E+Ci.xlsx
- Source Data/Source data_Fig_5b/decay8-2_K6A+Na.xlsx
- Source Data/Source data_Fig_5b/.DS_Store
- __MACOSX/Source Data/Source data_Fig_5b/._.DS_Store
- Source Data/Source data_Fig_5b/decay34-2_K6E+Ci.xlsx
- Source Data/Source data_Fig_5b/decay25-2_K6A+Ci.xlsx
- Source Data/Source data_Fig_5b/decay13-2_K6E+Na.xlsx
- Source Data/Source data_Fig_5b/decay20-2_WT+Ci.xlsx
- Source Data/Source data_Fig_5b/decay17-2_K6E+Na.xlsx
- Source Data/Source data_Fig_5b/decay6-2_WT+Na.xlsx
- Source Data/Source data_Fig_5b/decay1-2_WT+Na.xlsx
- __MACOSX/Source Data/Source data_Fig_5b/._decay1-2_WT+Na.xlsx
- Source Data/Source data_Fig_5b/decay11-2_K6A+Na.xlsx
- Source Data/Source data_Fig_5b/decay12-2_K6A+Na.xlsx
- Source Data/Source data_Fig_5b/decay21-2_WT+Ci.xlsx
- Source Data/Source data_Fig_5b/decay28-2_K6A+Ci.xlsx
- Source Data/Source data_Fig_5b/decay14-2_K6E+Na.xlsx
- Source Data/Source data_Fig_5b/decay24-2_WT+Ci.xlsx
- Source Data/Source data_Fig_5b/decay7-2_K6A+Na.xlsx
- Source Data/Source data_Fig_5b/decay23-2_WT+Ci.xlsx
- Source Data/Source data_Fig_5b/decay15-2_K6E+Na.xlsx
- Source Data/Source data_Fig_5b/decay29-2_K6A+Ci.xlsx
- Source Data/Source data_Fig_5b/decay5-2_WT+Na.xlsx
- Source Data/Source data_Fig_5b/decay2-2_WT+Na.xlsx
- Source Data/Source data_Fig_5b/decay22-2_WT+Ci.xlsx
- Source Data/Source data_Fig_5b/decay16-2_K6E+Na.xlsx
- Source Data/Source data_Fig_5b/decay3-2_WT+Na.xlsx
- __MACOSX/Source Data/Source data_Fig_5b/._decay3-2_WT+Na.xlsx
- Source Data/Source data_Fig_5b/decay4-2_WT+Na.xlsx
- Source Data/Source data_Fig_5b/decay10-2_K6A+Na.xlsx
- Source Data/Source data_Fig_5b/decay19-2_WT+Ci.xlsx
- Source Data/Source data_Fig_5b/decay35-2_K6E+Ci.xlsx
- Source Data/Source data_Fig_5b/decay31-2_K6E+Ci.xlsx
- Source Data/Source data_Fig_5b/decay27-2_K6A+Ci.xlsx
- Source Data/Source data_Fig_5b/decay30-2_K6A+Ci.xlsx
- Source Data/Source data_Fig_5b/decay36-2_K6E+Ci.xlsx
- Source Data/Source data_Fig_5b/decay9-2_K6A+Na.xlsx
- Source Data/Source data_Fig_5b/decay32-2_K6E+Ci.xlsx
