# Supplementary material for: Allophycocyanin A is a carbon dioxide receptor in the cyanobacterial phycobilisome
Source: Nat Commun. 2022 Sep 8;13:5289. doi: 10.1038/s41467-022-32925-6 (PMC9458709; doi:10.1038/s41467-022-32925-6)
Supplement: Supplementary file 3 — Source Data [file 41467_2022_32925_MOESM3_ESM.zip › Source Data/Source data.xlsx]

## Sheet: Fig 1a
Figure 1a
14CO2 + TEO	14CO2
3.07242	0.260185
1.52312	0.455604
3.54541	1.00587
2.22344	0.61686
2.57958

## Sheet: Fig 1b
Fig 1b
m/z		y	b
173.127		24
185.129
197.092	1
201.123			21
214.118
246.159		2
255.173	2
261.972	7
285.16
300.194
314.167
369.212	2
375.054		11
400.167
403.052	4
409.177	1
414.24		2
420.217	2
423.214		9
446.235		7
474.765	12
483.217	3
485.271
500.757	1
514.752		3
518.064	1
523.273		6
544.281		1
551.245
561.26		21
600.293	1
608.275	7
630.373	1
632.299		23
635.352	3
642.28	1
659.297	8
705.282	3
723.298		27
729.309		2
746.342		74
764.412	3
828.381		10
835.437	5
845.409		100
856.379	7
911.286	2

## Sheet: Fig 1c
Fig 1c
m/z		y	b	other
157.135		5
158.092		2
173.129		58
174.133	3
175.121		3
201.124			24
219.149	3
246.157		16
258.182				3
375.199		13
444.284	5
446.236		37
515.26				4
529.375	6
539.358			3
544.234		5
557.365	11
561.261		85
601.335				4
616.315	2
626.388			8
632.299		45
642.283	5
644.398	27
645.397	8
651.854	22
656.436	9
671.41				7
692.877	32
701.387	100
725.457	2
729.318		10
739.474			19
743.453	3
746.343		60
757.483	48
758.486				15
770.472	20
771.479	7
822.393	8
828.381		5
841.508	4
845.421		7
856.549	34
939.515	4
956.544	9
958.497		4
970.592	15
1045.53		7
1156.63	3

## Sheet: Fig 1d
Fig 1d
m/z		b	y
1645.86	0.172202
136.077	15.6581
156.103	11.1653
159.074	1.57267
167.083	1.58748
173.13	8.7586
185.095	17.5351
196.072	1.8681
201.125	12.0641	12.0641
214.087	4.21046
232.098	0
245.195	0.590846
258.106	2.52977
280.168	8.91694
288.212	1.49001
298.179	0.203615
300.191	4.26881	4.26881
302.169	6.81662
325.16	1.71332
329.158	1.73731
332.123	1.75509
345.179	3.32147
348.161	2.42023
349.151	0.483762
356.21	1.89902
365.214	0.404651
369.163	1.97611
377.149	8.35725
383.227	8.23667	8.23667
399.162	5.45131
411.266	7.27892
425.162	6.66588
429.271	97.4047		97.4047
442.232	4.18419
446.243	29.5661		29.5661
464.186	8.05937
491.316	8.37212
493.252	8.48749
500.249	6.64378
512.227	0.838748
515.246	6.82055
527.251	6.96211
527.327	4.93643
560.294	5.2283
561.264	16.7061		16.7061
565.318	5.27283
592.341	5.51265
611.297	10.2309
632.311	24.5664		24.5664
646.338	20.2673
670.383	16.9741	16.9741
679.348	8.76649
729.339	9.36618		9.36618
746.344	17.4156		17.4156
748.367	1.54139
823.426	4.68161
845.421	82.0828		82.0828
856.383	3.26904
954.496	5.49034
959.518	12.1867
1027.5	16.5867		16.5867
1042.49	6.04351
1045.53	100		100
1144.54	2.77631
1227.65	7.23605		7.23605
1245.63	15.8513		15.8513
1346.72	87.091		87.091
1399.77	13.1421
1445.74	23.4444		23.4444

## Sheet: Fig 1e
Fig 1e
m/z		b	y
1646.86	0
101.047	0.245399
110.066	0.245399
112.075	9.84049
115.082	0.245399
116.071	0.245399
120.084	16.7853
123.09	0.245399
128.104	1.12883
129.098	1.42331
130.093	2.01227
138.102	10.6503
141.065	0.834356
143.081	2.30675
145.083	0.245399
147.117	2.01227
155.073	0.245399
157.109	0.834356
158.098	2.30675
159.081	1.12883
164.103	0.245399
165.101	0.245399
166.074	0.245399
167.08	0.245399
169.059	0.245399
173.093	0.834356
175.118	6.65031		6.65031
183.117	4.07362
184.105	2.60123
186.079	0.245399
187.073	1.12883
191.124	12.8834
200.144	3.19018
201.123	22.0123	22.0123
202.11	0.245399
203.12	0.245399
210.086	0.245399
211.105	1.12883
212.108	2.30675
214.116	4.31902
216.101	0.245399
217.079	0.245399
218.142	0.245399
219.107	37.2024
224.106	1.12883
226.121	2.89571
228.102	0.245399
229.123	29.6687
232.128	0.245399
234.125	0.245399
237.155	1.42331
239.135	0.245399
240.133	3.16564
242.135	0.245399
243.113	0.245399
244.125	2.30675
245.125	1.42331
246.164	17.6196		17.6196
248.16	2.01227
250.133	0.245399
252.096	0.245399
254.111	0.245399
255.106	0.245399
256.162	2.30675
257.172	2.30675
258.146	17.4724
263.102	0.245399
264.16	1.12883
267.182	1.42331
269.118	0.245399
270.133	0.245399
271.145	1.71779
273.131	0.245399
275.175	0.245399
276.152	2.01227
278.095	0.245399
281.143	0.245399
282.189	1.71779
284.108	0.245399
285.158	2.30675
287.18	2.30675
289.164	0.245399
290.146	41.8896
291.893	0.245399
293.888	1.42331
295.126	0.245399
296.138	1.42331
298.109	0.245399
299.201	2.30675
300.191	6.65031	6.65031
301.15	0.245399
304.17	0.245399
306.118	0.245399
307.121	0.245399
309.128	0.245399
310.134	0.245399
311.216	2.30675
313.159	1.42331
315.155	0.245399
316.168	2.89571
318.172	1.12883
321.193	0.245399
323.141	1.42331
326.142	0.245399
327.168	21.9386
328.185	39.8037
331.161	0.245399
332.199	1.12883
333.209	4.3681
334.196	0.245399
335.178	0.245399
337.161	0.245399
339.203	4.93252
341.157	2.60123
343.178	0.245399
345.176	11.0429
346.182	0.245399
347.133	0.245399
348.173	2.30675
351.175	1.71779
353.204	0.245399
354.179	0.245399
355.15	0.245399
357.212	2.30675
359.168	0.245399
360.199	0.245399
361.175	6.62577
362.187	7.85276
363.169	0.245399
368.175	0.245399
369.143	0.245399
370.126	0.245399
374.187	0.245399
375.204	7.85276		7.85276
378.173	0.245399
381.177	0.245399
382.171	0.245399
383.206	0.245399
384.213	0.245399
385.189	0.245399
386.19	0.245399
387.198	0.245399
391.221	0.245399
392.163	0.245399
393.146	1.42331
395.243	0.245399
396.17	0.245399
397.208	0.245399
398.247	2.89571
400.259	1.71779
401.232	2.01227	2.01227
403.136	0.245399
404.231	1.71779
408.185	0.245399
409.108	0.245399
410.214	0.245399
411.221	34.5521
414.183	0.245399
423.206	0.245399
426.231	3.77914
427.194	0.245399
428.257	3.19018
429.231	26.135
431.233	0.245399
432.169	0.245399
433.221	0.245399
437.142	2.01227
439.105	0.245399
440.248	3.7546
441.25	0.245399
442.195	0.245399
444.229	2.28221
444.824	0.245399
446.232	61.2761		61.2761
447.221	3.43558
449.192	1.42331
451.168	0.245399
452.066	0.245399
454.177	0.245399
456.133	0.245399
457.217	0.245399
458.175	0.245399
459.255	0.245399
461.208	0.245399
462.2	0.245399
467.187	0.245399
468.174	0.245399
469.162	0.245399
470.197	0.245399
471.209	0.245399
472.2	1.12883
474.146	0.245399
475.263	2.30675
477.24	0.245399
478.244	7.28834
482.217	0.245399
484.159	0.245399
485.278	2.01227
487.229	0.245399
488.219	0.245399
489.271	1.12883
493.019	0.245399
497.178	0.245399
498.253	0.245399
499.2	0.245399
502.245	0.245399
503.256	0.245399
504.343	2.60123
506.228	3.77914
510.281	0.245399
511.259	0.245399
512.142	0.245399
515.166	2.01227
518.291	0.245399
519.197	0.245399
522.206	0.245399
523.237	1.12883
526.206	0.245399
527.212	0.245399
529.132	0.245399
531.276	0.834356
533.246	0.245399
537.178	0.245399
539.325	2.30675
543.243	2.01227
545.21	2.89571
548.269	0.245399
549.266	2.01227
549.964	0.245399
554.261	0.539877
557.3	0.245399
559.248	0.245399
559.999	2.30675
561.263	32.9816		32.9816
561.988	15.6564
565.293	0.245399
567.315	19.411
571.235	0.245399
573.271	0.245399
577.243	0.539877
579.262	0.245399
583.224	0.245399
585.298	2.01227	2.01227
587.247	0.245399
593.256	0.245399
595.269	1.12883
597.258	0.245399
598.322	0.834356
602.738	0.245399
607.305	0.245399
612.271	0.245399
614.275	0.539877
617.338	0.539877
619.318	0.245399
621.242	0.539877
623.292	0.245399
625.369	0.834356
628.302	0.245399
630.338	0.539877
632.3	20.4663		20.4663
633.275	2.01227
636.315	2.30675
637.325	0.245399
639.287	0.245399
642.017	0.245399
643.306	0.245399
647.341	0.245399
653.358	0.245399
654.339	21.7423
655.291	1.42331
657.331	0.245399
659.324	0.539877
661.302	0.245399
663.344	0.245399
668.222	0.245399
671.253	0.245399
672.351	11.7055
674.003	0.245399
677.332	0.245399
679.322	0.834356
684.155	0.245399
687.303	1.71779
689.248	1.42331	1.42331
691.024	0.245399
692.047	2.30675
696.372	0.245399
698.357	0.245399
700.355	0.245399
702.3	0.539877
705.307	0.539877
707.308	0.245399
708.343	1.42331
711.295	0.539877
713.304	0.245399
715.335	0.245399
721.814	0.245399
723.313	0.245399
724.681	0.245399
726.349	0.539877
728.349	0.245399
729.308	4.07362
730.26	0.539877
734.319	0.539877
736.285	0.245399
739.333	0.245399
742.406	0.245399
743.221	0.245399
746.345	56.1227		56.1227
748.307	0.539877
750.322	0.539877
754.359	0.245399
757.301	0.245399
758.287	1.12883
760.261	0.539877
767.41	2.01227
768.36	0.245399
771.021	0.245399
772.32	0.245399
776.342	0.245399
777.375	3.48466
778.351	0.245399
782.364	0.245399
786.061	0.539877
789.029	0.539877
791.402	0.245399
792.184	0.539877
794.178	1.42331
798.355	0.834356
803.255	0.245399
805.072	0.539877
806.367	0.539877
809.393	0.245399
811.44	2.60123
813.061	0.245399
814.808	0.245399
816.079	1.12883
823.963	0.834356
826.363	0.245399
827.372	1.12883
828.379	3.19018
829.373	0.245399
834.335	0.245399
836.357	0.539877
841.307	0.245399
842.713	0.245399
845.402	100		100
847.412	0.245399
851.42	0.245399
856.312	3.19018
857.323	0.245399
862.483	1.12883
862.995	0.245399
864.956	0.539877
866.46	0.539877
872.427	0.539877
875.412	0.245399
881.728	0.245399
883.1	0.245399
884.191	6.13497
887.099	0.245399
889.455	1.12883
890.092	0.245399
891.316	0.539877
894.413	0.245399
898.433	0.539877
900.349	1.42331
901.108	1.39877
902.15	28.5153
910.462	0.245399
911.505	1.42331
928.352	0.539877
938.927	0.834356
940.476	0.245399
941.463	1.71779
947.125	0.245399
954.14	0.539877
956.176	2.89571
957.883	0.245399
958.505	22.5767		22.5767
959.453	3.16564
960.467	0.245399
967.055	0.245399
972.159	0.245399
973.179	17.9141
980.431	0.245399
984.441	0.245399
994.407	0.245399
998.544	0.245399
1000.22	0.245399
1001.45	0.245399
1004.28	0.245399
1007.54	3.77914
1014.4	0.539877
1021.5	0.245399
1027.49	0.245399
1027.99	2.60123
1028.49	6.13497
1036.52	0.245399
1038.39	2.01227
1045.54	86.9693		86.9693
1047.46	0.245399
1048.3	2.89571
1053.47	0.245399
1056.45	0.245399
1057.03	0.245399
1066.21	0.245399
1067.15	1.12883
1069.56	3.48466
1074.49	0.245399
1081.56	0.539877
1083.18	1.12883
1084.23	11.681
1086.18	0.245399
1101.22	2.01227
1102.14	0.245399
1103.57	0.245399
1114.55	0.245399
1123.54	0.245399
1137.18	0.834356
1154.17	0.245399
1155.33	2.60123
1156.27	0.245399
1162.19	0.245399
1165.61	2.01227
1166.56	0.245399
1170.28	0.539877
1172.29	27.7055
1183.61	0.834356
1201.64	29.6442	29.6442
1202.61	6.13497
1221.51	0.245399
1244.17	0.245399
1247.49	0.245399
1251.31	0.245399
1258.57	0.539877
1267.56	0.245399
1268.29	0.539877
1270.54	0.245399
1284.57	0.245399
1285.46	5.25153
1288.69	4.95706
1302.67	45.865
1304.73	0.245399
1314.66	0.245399
1339.63	0.539877
1340.33	0.245399
1357.3	0.834356
1383.74	0.539877
1390.44	0.245399
1401.7	2.30675	2.30675
1411.64	0.245399
1428.33	0.539877
1438.65	0.245399
1457.78	0.245399
1492.3	0.245399
1504.98	0.834356
1514.58	0.245399
1521.55	0.834356
1590.38	0.539877
1593.12	2.01227
1629.93	7.58282
1637.51	1.12883

## Sheet: Fig 1f
Fig 1f
δ(13C)/ppm	apcAWT	apcAK6A
159	13.2061	3.41863
159.002	11.0083	-1.30579
159.004	5.92522	-5.11334
159.006	-1.32185	-8.92089
159.008	-1.83655	-12.7284
159.01	2.63793	-16.536
159.012	7.11241	-15.6064
159.014	9.12235	-14.6768
159.016	11.1323	-13.7472
159.018	13.9913	-12.8176
159.02	16.8503	-10.9711
159.022	10.0916	-9.12464
159.023	3.33295	-7.27817
159.025	-0.179757	-5.4317
159.027	-3.69247	-4.97963
159.029	-4.31987	-4.52756
159.031	-4.94727	-8.96546
159.033	-7.40805	-13.4034
159.035	-9.86882	-13.0532
159.037	-9.44429	-12.703
159.039	-4.21092	-12.3528
159.041	0.301129	-12.0026
159.043	1.92787	-8.6471
159.045	2.59285	-5.29162
159.046	3.25782	-1.93614
159.048	6.29998	1.41935
159.05	9.34213	1.92235
159.052	6.61368	2.42535
159.054	3.88522	2.62273
159.056	0.615772	2.82012
159.058	-2.65368	2.05447
159.06	-5.7428	-3.60114
159.062	-8.83192	-6.20053
159.064	-8.61496	-8.79991
159.066	-5.51269	-12.9274
159.068	-1.1481	-12.1649
159.069	-1.59235	-6.00315
159.071	-2.45738	0.158653
159.073	-0.437103	0.106125
159.075	-0.340363	0.0535927
159.077	-0.243622	0.0010643
159.079	0.732235	-0.0514641
159.081	1.70809	1.1185
159.083	2.68395	2.28846
159.085	3.65981	-1.43154
159.087	3.61378	-5.15154
159.089	3.56776	-7.3498
159.091	3.52174	-9.54805
159.092	3.47572	-11.4407
159.094	-1.01849	-13.3333
159.096	-5.51269	-13.4941
159.098	-11.0889	-8.76489
159.1	-9.93269	-6.7863
159.102	-5.22998	-4.80772
159.104	-3.41258	-3.59319
159.106	-5.32203	-2.37865
159.108	-7.23147	3.42022
159.11	-9.61335	9.21909
159.112	-11.9952	9.7205
159.114	-14.3771	5.33195
159.115	-16.759	-1.19596
159.117	-14.4523	-7.72387
159.119	-12.1455	-11.9373
159.121	-9.83877	-16.1508
159.123	-7.53203	-14.9649
159.125	-4.89468	-8.88905
159.127	-2.25732	-6.27693
159.129	0.380024	-3.66481
159.131	3.01738	-0.747074
159.133	3.97163	2.17067
159.135	4.92588	2.21046
159.137	5.88014	2.25026
159.139	6.8344	-2.29429
159.14	5.47815	-6.83883
159.142	4.12191	-11.2815
159.144	2.76566	-10.8342
159.146	1.40942	-8.24756
159.148	0.353725	-5.66091
159.15	-0.701966	-7.83051
159.152	-4.34241	-10.0001
159.154	-7.98286	-9.41912
159.156	-10.932	-13.7281
159.158	-9.07236	-17.4258
159.16	-4.4476	-21.1235
159.162	0.177151	-22.9875
159.163	0.293617	-19.9615
159.165	-4.39877	-15.3565
159.167	-8.00915	-10.7514
159.169	-8.73424	-6.35016
159.171	-8.22142	-1.94887
159.173	-7.7086	4.99927
159.175	-2.20661	3.79747
159.177	3.29539	-2.4471
159.179	2.18522	-0.541733
159.181	1.07505	4.00122
159.183	-2.55976	6.09919
159.185	-6.19457	8.2481
159.186	-5.47136	5.50705
159.188	1.02246	0.321015
159.19	4.27031	0.0249405
159.192	7.51815	3.44728
159.194	5.11561	9.3146
159.196	2.71307	11.1324
159.198	0.310524	12.9502
159.2	-2.09202	10.0309
159.202	-4.66175	7.11157
159.204	-7.23147	3.93755
159.206	-6.91589	0.763531
159.208	-6.60031	-4.09141
159.209	-5.86396	-6.50138
159.211	-5.12761	-5.06559
159.213	-7.27656	-8.51976
159.215	-9.42551	-10.4458
159.217	-8.05799	-9.9269
159.219	-6.69048	-5.79144
159.221	-10.1318	-1.65598
159.223	-13.5731	2.32666
159.225	-13.5882	6.30931
159.227	-13.6032	5.45293
159.229	-8.80938	-0.293415
159.231	-4.01556	-4.35883
159.232	-2.9918	-5.97927
159.234	-1.96804	-7.34502
159.236	-0.944286	-3.82081
159.238	0.0794713	-0.143788
159.24	-1.9023	-1.35673
159.242	-3.88407	0.204815
159.244	-5.86584	1.76635
159.246	-7.84761	1.18854
159.248	-5.44131	-4.27924
159.25	-3.03501	-8.01516
159.252	-3.51401	-6.86112
159.254	-3.99302	-3.87334
159.255	-5.73434	-0.885559
159.257	-7.47567	2.53519
159.259	-6.33169	5.95593
159.261	-5.18771	4.48671
159.263	-1.7276	3.0175
159.265	1.73251	4.60451
159.267	-1.47965	6.19152
159.269	-7.57711	7.77853
159.271	-7.48319	9.36554
159.273	-1.61865	7.31054
159.275	4.06555	5.25555
159.277	3.97914	1.67244
159.278	2.2397	0.534313
159.28	0.500248	0.924301
159.282	-1.59987	-1.1307
159.284	-3.69998	-4.56099
159.286	-4.59788	-3.10132
159.288	-5.49578	1.28723
159.29	-6.39368	3.2308
159.292	-7.29158	6.85529
159.294	-5.71932	10.4798
159.296	-4.14705	8.85776
159.298	-2.57478	7.23573
159.3	-1.00252	10.5037
159.301	-0.331909	13.7716
159.303	0.338699	13.6172
159.305	1.00931	13.4628
159.307	1.67992	8.57124
159.309	6.37793	3.67968
159.311	11.0759	1.84435
159.313	12.8887	2.45401
159.315	14.7014	3.21647
159.317	9.60136	1.53395
159.319	4.50135	-3.12838
159.321	2.28666	-5.34574
159.323	0.0719572	-2.67313
159.325	3.96224	-2.44551
159.326	7.85252	-4.56099
159.328	8.43672	-4.23149
159.33	3.2503	0.68235
159.332	-3.0181	3.15121
159.334	-6.4012	1.22674
159.336	-8.88264	-3.14271
159.338	-11.3641	-6.28967
159.34	-10.2088	-1.28669
159.342	-9.05358	4.17472
159.344	-7.89832	4.74617
159.346	-6.74308	0.427662
159.348	-8.35291	-3.89085
159.349	-9.96275	-5.78985
159.351	-11.5726	-7.68885
159.353	-13.1824	-4.69788
159.355	-10.0416	-1.70692
159.357	-6.90087	1.69154
159.359	-8.56893	5.09
159.361	-10.237	6.3491
159.363	-11.3641	2.71824
159.365	-12.4911	0.190487
159.367	-13.6182	-2.33726
159.369	-14.7453	-5.17064
159.371	-16.0226	-8.00402
159.372	-17.3	-4.31745
159.374	-18.5773	-0.630875
159.376	-19.8547	-2.03801
159.378	-20.4107	-8.33511
159.38	-20.9667	-14.7341
159.382	-18.6375	-16.2431
159.384	-16.3082	-12.6584
159.386	-15.9475	-9.0737
159.388	-15.5868	-6.60962
159.39	-12.3409	-4.14553
159.392	-9.0949	-1.68145
159.394	-2.8434	0.782631
159.395	3.40809	1.2156
159.397	6.35351	1.64856
159.399	3.52832	2.08153
159.401	-1.07014	2.51449
159.403	-2.78329	1.72497
159.405	-1.67125	0.935444
159.407	-0.559204	0.145916
159.409	2.47638	-0.643608
159.411	5.51196	-0.287048
159.413	8.90821	0.0695114
159.415	6.53384	0.426071
159.417	4.94467	0.782631
159.418	3.3555	-1.40767
159.42	1.40566	-3.59796
159.422	-0.544174	-5.63544
159.424	-1.41202	-7.67293
159.426	-2.27986	-10.4012
159.428	3.58467	-10.6846
159.43	9.4492	-4.54985
159.432	7.07859	-3.30507
159.434	4.70798	-3.12997
159.436	2.33738	-0.509899
159.438	-0.0332337	1.65174
159.44	-0.600529	1.36841
159.441	-1.16782	-2.35318
159.443	4.87705	-8.51976
159.445	13.8072	-11.3245
159.447	17.087	-9.23924
159.449	13.6344	-7.51057
159.451	7.41672	-5.78189
159.453	1.19903	-3.74759
159.455	-1.83279	-1.71329
159.457	-4.86462	-1.82471
159.459	-1.16407	-1.93614
159.461	2.53649	-2.04756
159.463	7.87506	-2.15899
159.464	13.2136	-5.12289
159.466	13.9838	-8.08679
159.468	8.02158	-8.14728
159.47	4.82445	-13.0977
159.472	6.43616	-18.7104
159.474	6.54511	-21.878
159.476	3.76876	-21.8366
159.478	1.4019	-21.7952
159.48	-0.964947	-19.0542
159.482	-2.55037	-16.3131
159.484	-1.25047	-13.5721
159.486	-2.23478	-10.831
159.487	-8.02794	-9.36977
159.489	-11.8374	-7.90851
159.491	-8.91457	-6.44725
159.493	-0.236106	-4.986
159.495	8.44235	-5.56222
159.497	8.88567	-6.13845
159.499	9.32898	-6.71467
159.501	8.14931	-7.2909
159.503	6.96964	-4.19966
159.505	8.67528	-1.10841
159.507	10.3809	0.301914
159.509	8.86688	4.15721
159.511	7.35285	11.9856
159.512	5.83881	14.924
159.514	4.32478	11.0369
159.516	1.78887	4.70479
159.518	-0.747048	4.2177
159.52	-3.28296	8.62058
159.522	-5.81888	10.12
159.524	-4.62794	11.6195
159.526	-3.437	9.85899
159.528	-2.24606	8.09847
159.53	-1.05511	6.18515
159.532	-1.06638	4.27182
159.534	-1.07766	2.25663
159.535	-1.08893	-2.20356
159.537	-1.1002	-7.88623
159.539	-0.51318	-8.67894
159.541	0.0738374	-5.49855
159.543	0.660854	0.126815
159.545	1.24787	7.43311
159.547	2.07533	9.84944
159.549	2.90279	6.16764
159.551	-1.07859	2.48584
159.553	-5.05998	-1.50158
159.555	-5.61506	-5.489
159.557	-6.17015	-6.62394
159.558	-3.83992	-7.75889
159.56	-1.5097	-8.89383
159.562	1.66207	-10.0288
159.564	4.83384	-6.22281
159.566	4.39898	-2.41686
159.568	-0.844728	1.3891
159.57	-7.52357	5.19506
159.572	-7.47004	6.45416
159.574	-8.49849	7.71326
159.576	-14.3358	8.97236
159.578	-14.162	10.2315
159.58	-9.17943	7.75943
159.581	-7.20236	5.28738
159.583	-5.22528	7.39968
159.585	-6.82479	9.51198
159.587	-8.42429	12.3374
159.589	-10.0238	10.2729
159.591	-11.6233	6.06895
159.593	-9.25551	1.86504
159.595	-6.88772	1.02299
159.597	0.288922	0.180939
159.599	7.46556	-0.661118
159.601	9.31865	-1.50317
159.603	11.1717	-0.460552
159.604	11.1013	0.582066
159.606	6.22202	0.0965729
159.608	-0.520695	2.05606
159.61	-4.3781	1.61991
159.612	-4.62888	-1.26122
159.614	-0.0708037	-3.83673
159.616	5.40395	-3.96725
159.618	4.14633	-3.48653
159.62	-3.60324	-0.560833
159.622	-11.3528	2.67049
159.624	-15.7362	3.45683
159.626	-20.1196	0.295544
159.627	-22.3991	-0.420757
159.629	-19.8697	0.0854301
159.631	-14.9021	-4.29835
159.633	-9.93457	-8.52931
159.635	-9.47529	-12.7603
159.637	-9.01601	-12.4069
159.639	-6.75341	-12.0535
159.641	-4.49081	-8.66939
159.643	-2.22821	-5.28525
159.645	0.0343899	-1.90112
159.647	2.59754	1.48302
159.649	5.16069	-2.26405
159.65	7.72384	-6.01111
159.652	10.287	-9.60536
159.654	10.2053	-13.1996
159.656	10.1236	-15.3931
159.658	10.0419	-15.1416
159.66	9.96014	-12.5979
159.662	9.22473	-7.60926
159.664	8.48931	0.333747
159.666	7.7539	10.7217
159.668	7.01849	14.1823
159.67	12.3542	12.7529
159.672	17.69	13.3609
159.673	18.2169	9.07901
159.675	18.7438	0.212773
159.677	12.1927	-8.65347
159.679	5.64158	-13.9541
159.681	-0.909535	-14.3648
159.683	-7.46065	-13.4511
159.685	-7.33949	-12.5374
159.687	-7.21832	-10.3503
159.689	-2.64898	-8.1632
159.691	1.92036	-5.97609
159.693	9.54783	-3.78897
159.695	11.4047	-2.46779
159.697	9.77512	-1.14661
159.698	8.14556	-2.27041
159.7	8.49965	-3.39421
159.702	8.85373	-9.31883
159.704	9.20782	-15.2435
159.706	9.56191	-15.4631
159.708	0.869361	-15.6828
159.71	-7.82319	-14.7818
159.712	-9.54291	-13.8809
159.714	-5.49202	-8.90497
159.716	0.602623	-3.92905
159.718	0.926655	-3.66481
159.72	0.048477	-3.40058
159.721	-0.8297	-2.5251
159.723	0.062565	-6.53958
159.725	0.954834	-8.92407
159.727	1.8471	-6.4186
159.729	2.73936	-6.96936
159.731	3.81196	-7.52012
159.733	4.88456	-5.71185
159.735	3.07185	-3.90358
159.737	1.25914	-2.09531
159.739	-1.24484	-0.287048
159.741	-3.74882	-2.04438
159.743	-1.44395	-3.80171
159.744	0.860907	-3.11406
159.746	-5.61037	-2.42641
159.748	-12.0816	-3.06312
159.75	-16.99	-3.69983
159.752	-16.1278	-6.78153
159.754	-10.5469	-9.86322
159.756	-4.96606	-10.1943
159.758	-1.90981	-10.5254
159.76	1.14643	-17.6821
159.762	-1.20727	-19.9488
159.764	-3.56097	-15.8038
159.766	-0.865389	-11.6588
159.767	7.60081	-9.65311
159.769	11.5737	-7.64746
159.771	9.77605	-3.40058
159.773	4.85263	0.846302
159.775	-0.0708049	2.6482
159.777	-2.10893	4.4501
159.779	-4.14705	2.76281
159.781	-3.29987	1.07552
159.783	-2.45269	-4.68674
159.785	0.754777	-10.449
159.787	3.96224	-7.70477
159.789	7.53036	-4.96053
159.79	5.32787	-2.21629
159.792	2.88494	0.527946
159.794	0.442012	-0.0944404
159.796	-2.36158	-0.716831
159.798	-5.16517	2.73575
159.8	-5.26379	6.18833
159.802	-5.36241	1.64379
159.804	-5.46103	-2.90076
159.806	-5.55965	-5.00032
159.808	-3.25384	-7.09989
159.81	-0.948043	-8.23165
159.812	1.35776	-9.36341
159.813	3.66356	-8.05018
159.815	3.58749	-6.73696
159.817	3.51141	-3.48813
159.819	3.43533	-0.239296
159.821	3.35925	0.564556
159.823	1.96074	1.36841
159.825	0.562237	1.12168
159.827	2.04903	0.874954
159.829	3.53583	-3.44674
159.831	5.33821	-7.76844
159.833	7.14058	-8.72828
159.835	2.57124	-9.68813
159.836	-1.9981	-10.3424
159.838	-8.19043	-10.9966
159.84	-8.61214	-10.6321
159.842	-5.54744	-5.37758
159.844	-2.48274	-2.8737
159.846	-0.2192	-0.36982
159.848	2.04433	0.249382
159.85	4.30787	0.868587
159.852	6.57141	-2.58718
159.854	3.18456	-6.04294
159.856	-0.202298	-6.6717
159.858	-3.58915	-7.30045
159.859	-6.976	-5.1786
159.861	-7.62783	-7.94672
159.863	-8.27965	-11.8864
159.865	-6.04617	-15.826
159.867	-3.81269	-15.9964
159.869	-4.64484	-16.1667
159.871	-5.477	-13.1534
159.873	-4.74628	-10.1402
159.875	1.75506	-6.5157
159.877	9.88313	-7.78117
159.879	18.0112	-10.9823
159.881	17.844	-9.29337
159.882	17.6768	-5.46512
159.884	16.5479	-1.63688
159.886	15.4189	2.11496
159.888	11.7653	-2.28315
159.89	8.11174	-10.5525
159.892	1.66301	-13.9318
159.894	0.984886	-13.3381
159.896	-0.0538971	-12.7444
159.898	4.67793	-11.845
159.9	7.66655	-10.9456
159.902	1.03748	-9.07847
159.904	-7.87578	-7.21131
159.906	-11.0184	-5.34415
159.907	-6.38053	-3.47699
159.909	-1.74263	-1.60982
159.911	3.25594	0.257343
159.913	8.25451	2.12451
159.915	7.78302	3.99167
159.917	7.31152	5.0136
159.919	3.95472	6.03552
159.921	0.597927	7.05745
159.923	-1.76705	8.07937
159.925	-4.13202	7.87881
159.927	-0.0651697	7.67824
159.929	4.00169	3.40271
159.93	1.03561	-0.872825
159.932	-6.73932	-7.74615
159.934	-13.4323	-14.6195
159.936	-17.2399	-21.7984
159.938	-18.2148	-24.0874
159.94	-19.1897	-20.3658
159.942	-19.1428	-16.6442
159.944	-12.3634	-15.062
159.946	-5.34363	-13.4798
159.948	-1.20915	-9.36341
159.95	0.160244	-5.24705
159.952	1.52964	-6.83565
159.953	1.62169	-8.42425
159.955	1.71373	-6.95663
159.957	1.80577	-5.489
159.959	1.89782	-4.02138
159.961	-0.534783	-2.55375
159.963	-2.96738	-0.805969
159.965	-5.39998	0.94181
159.967	-7.83258	2.68959
159.969	-8.72391	4.43737
159.971	-9.61523	2.51768
159.973	-7.62125	0.597984
159.975	-5.62727	-1.32171
159.976	-4.11418	-3.2414
159.978	-2.60108	-1.88122
159.98	-1.08799	-0.521042
159.982	0.425109	0.533516
159.984	-2.67528	1.58807
159.986	-5.77567	2.08232
159.988	-2.14368	-2.31339
159.99	1.48831	-3.65288
159.992	3.25688	-4.99236
159.994	5.02544	-7.75809
159.996	3.9087	-5.63385
159.998	2.79196	-0.860886
159.999	-0.131855	3.91208
160.001	-3.05567	7.97193
160.003	-1.17064	7.14181
160.005	0.71439	5.29295
160.007	-0.406109	3.4441
160.009	-1.52661	0.96489
160.011	-5.35208	3.37565
160.013	-4.36871	5.78641
160.015	1.15301	3.3072
160.017	6.67473	-4.31665
160.019	7.20727	-11.9405
160.021	4.8545	-15.2856
160.022	4.18483	-13.7408
160.024	0.62986	-6.72025
160.026	1.1624	0.300319
160.028	8.42733	3.04217
160.03	15.8867	0.894058
160.032	18.5372	0.223118
160.034	18.3625	-0.447819
160.036	13.3789	-1.42438
160.038	4.54832	-2.40094
160.04	-4.2823	-3.66004
160.042	-10.5282	-4.91914
160.044	-16.774	-2.10328
160.045	-18.1209	0.712593
160.047	-19.4677	3.27377
160.049	-20.6342	5.83496
160.051	-16.9919	9.21113
160.053	-11.9671	4.43737
160.055	-6.94219	-0.259987
160.057	-8.34916	-0.0673828
160.059	-9.75612	0.94022
160.061	-9.99468	1.94782
160.063	-10.2332	-0.61018
160.065	-5.66296	-3.16818
160.067	-1.09268	-1.95683
160.068	5.7618	-0.745483
160.07	12.6163	1.56102
160.072	14.6619	-1.02245
160.074	16.7076	-4.62466
160.076	13.193	-8.22687
160.078	9.67838	-9.12941
160.08	10.9726	-5.14199
160.082	12.2669	-3.90517
160.084	12.0584	-2.66836
160.086	11.8499	-5.25183
160.088	7.79428	-7.83529
160.09	-1.07014	-4.7138
160.092	-9.85755	-1.59231
160.093	-15.7597	-1.83267
160.095	-19.5579	-2.07303
160.097	-18.5473	0.131592
160.099	-13.0885	2.33621
160.101	-7.6297	0.396626
160.103	-4.75567	-1.54296
160.105	-1.88163	-3.48256
160.107	3.90777	-5.42215
160.109	9.69716	-3.54145
160.111	7.01097	-1.66076
160.113	4.32478	0.219936
160.115	4.88456	2.10063
160.116	8.32965	1.38353
160.118	9.18998	0.666431
160.12	7.165	-0.0506668
160.122	3.34423	-0.767765
160.124	4.33229	-0.262375
160.126	5.01981	0.243015
160.128	5.70732	0.748409
160.13	6.1544	1.2538
160.132	1.79262	0.192875
160.134	-1.48716	-0.86805
160.136	-1.88163	-1.92897
160.138	-2.24606	-2.9899
160.139	-2.61047	-0.383351
160.141	-5.67987	2.2232
160.143	-8.74927	4.82975
160.145	-9.65468	7.43629
160.147	-10.5601	9.53347
160.149	-4.73313	11.6306
160.151	1.09384	13.7278
160.153	5.21799	15.825
160.155	9.34213	11.6569
160.157	13.4663	7.48882
160.159	17.5904	0.57013
160.161	14.0805	-1.4586
160.162	10.5706	-1.65916
160.164	2.2519	-1.85973
160.166	-6.06683	3.6956
160.168	-6.33076	9.25093
160.17	-6.59468	12.3613
160.172	-2.04975	11.3967
160.174	2.49517	8.64923
160.176	4.39522	5.90181
160.178	6.29528	5.9814
160.18	5.31003	6.06099
160.182	4.32478	3.95028
160.184	4.04959	1.83958
160.185	3.77439	-0.220192
160.187	6.38451	1.79501
160.189	8.99462	1.51804
160.191	14.8507	1.24107
160.193	20.7068	-1.41721
160.195	17.9069	-4.07549
160.197	15.1071	-6.73378
160.199	15.433	-9.39206
160.201	15.7589	-12.0503
160.203	18.9702	-14.7086
160.205	22.1814	-17.1122
160.207	15.8951	-19.5158
160.208	9.60887	-18.8377
160.21	6.20793	-14.0846
160.212	2.80699	-10.0956
160.214	-3.35622	-8.55159
160.216	-9.51943	-7.00756
160.218	-7.02672	-3.01855
160.22	-4.53401	1.73452
160.222	-2.40197	2.41262
160.224	-0.26992	2.07198
160.226	1.86213	1.73133
160.228	3.99417	1.13601
160.23	3.73682	0.54068
160.231	3.47948	-0.0546455
160.233	3.22213	-0.649975
160.235	2.96478	-1.2453
160.237	2.40688	-1.84063
160.239	1.84898	-0.958782
160.241	1.29108	-0.0769311
160.243	0.733174	0.804916
160.245	1.86776	1.68676
160.247	3.00235	-0.844173
160.249	-0.67191	-3.37511
160.251	-4.34617	-5.90605
160.253	-4.59412	-8.43698
160.254	-4.84208	-15.2403
160.256	-5.09003	-22.0436
160.258	-5.33799	-24.7719
160.26	-2.08451	-27.5002
160.262	1.16898	-21.773
160.264	4.0618	-16.0457
160.266	6.95462	-12.7635
160.268	5.88014	-9.4812
160.27	-0.964947	-9.33157
160.272	-4.56407	-9.18194
160.274	-8.16319	-9.03231
160.276	-7.50385	-8.88268
160.278	-6.84451	-8.63118
160.279	-6.18517	-8.37968
160.281	-5.52584	-10.4203
160.283	-2.46208	-8.38605
160.285	0.601685	-4.18374
160.287	3.66544	0.0185735
160.289	6.7292	4.22089
160.291	8.38036	8.4232
160.293	10.0315	15.3761
160.295	11.5024	18.2541
160.297	12.9732	17.4645
160.299	11.4385	14.23
160.301	7.01849	11.0719
160.302	0.975494	7.91383
160.304	0.703122	7.0479
160.306	5.83506	6.18196
160.308	10.967	6.33478
160.31	5.88014	6.48759
160.312	0.793285	6.6404
160.314	-3.57224	6.79321
160.316	-7.93777	7.23891
160.318	-5.57092	7.68461
160.32	-3.20407	8.13031
160.322	-3.03125	8.57601
160.324	-2.85843	6.83141
160.325	-2.68561	5.08682
160.327	-2.51279	3.34222
160.329	4.03174	1.59763
160.331	10.5763	1.63583
160.333	11.8912	1.67403
160.335	7.4355	-0.732746
160.337	5.06771	-3.13953
160.339	5.58522	-0.146969
160.341	4.11909	2.84558
160.343	2.65295	3.29128
160.345	2.26881	1.292
160.347	1.88467	-0.121502
160.348	1.50052	0.909973
160.35	1.11638	-0.299782
160.352	2.53555	-3.95452
160.354	3.95472	-9.23924
160.356	5.3739	-8.81901
160.358	6.79307	-4.83319
160.36	3.34329	-3.29234
160.362	-0.106495	-5.13881
160.364	-3.55628	-9.43026
160.366	-7.00606	-10.8692
160.368	-2.0629	-8.23324
160.37	2.88025	-3.45788
160.371	-0.832516	-1.12751
160.373	-4.54528	-1.24212
160.375	-3.3891	-1.35673
160.377	-2.23291	-2.75113
160.379	-1.07672	-4.14553
160.381	0.0794712	-5.53994
160.383	-2.13053	-6.93434
160.385	-4.34053	-8.43062
160.387	-6.55053	-9.9269
160.389	-8.76054	-11.4232
160.391	-5.80103	-12.9195
160.393	-2.84153	-12.964
160.394	-2.76733	-13.0086
160.396	-2.69313	-10.6082
160.398	-4.26915	-8.20777
160.4	-5.84517	-6.8261
160.402	-4.71622	-5.44443
160.404	-3.58727	-9.76772
160.406	-6.96661	-14.091
160.408	-13.2313	-15.4695
160.41	-16.4904	-16.848
160.412	-13.9789	-18.2265
160.414	-9.57391	-19.6049
160.416	-8.05424	-17.5706
160.417	-13.2068	-15.5363
160.419	-18.3594	-15.947
160.421	-16.2988	-16.3577
160.423	-14.2381	-20.1302
160.425	-12.1774	-23.9028
160.427	-10.1168	-21.9703
160.429	-8.16131	-20.0379
160.431	-6.20584	-20.6523
160.433	-3.8897	-21.2668
160.435	-7.34418	-20.5059
160.437	-12.061	-17.3
160.439	-16.7778	-15.4886
160.44	-16.4453	-8.78718
160.442	-10.3422	-0.099217
160.444	-4.68993	0.438805
160.446	0.962346	-3.30189
160.448	7.33595	-7.04258
160.45	7.93893	-5.58769
160.452	2.89152	-4.1328
160.454	-2.15589	-3.39103
160.456	-7.56396	-2.64926
160.458	-12.972	-1.90749
160.46	-12.6339	-1.16571
160.462	-12.2958	-4.04048
160.464	-11.9577	-6.91524
160.465	-11.6195	-7.34502
160.467	-8.877	-7.7748
160.469	-6.13446	-6.49978
160.471	-3.39191	-5.22476
160.473	-0.649368	0.125225
160.475	1.16146	5.47521
160.477	2.97229	3.38838
160.479	4.78312	1.30155
160.481	6.59395	-0.785274
160.483	5.03859	-2.8721
160.485	3.48323	-3.78738
160.487	1.92787	-4.70266
160.488	0.372513	-5.61794
160.49	0.710632	-6.53321
160.492	1.04876	-7.6013
160.494	1.38688	-8.66939
160.496	1.725	-9.73747
160.498	3.32544	-10.8056
160.5	4.92588	-8.51817
160.502	6.52633	-6.23077
160.504	8.12677	-6.38836
160.506	7.35285	-6.54595
160.508	6.57893	-2.78138
160.51	2.9197	0.983196
160.511	-0.739533	0.672798
160.513	-3.49711	0.3624
160.515	-6.25468	-3.00422
160.517	-4.2034	-6.37085
160.519	-2.15213	-5.50969
160.521	1.29953	-4.64854
160.523	4.75119	-6.43611
160.525	1.47047	-5.77871
160.527	-1.81025	-3.59319
160.529	-5.03087	-6.29763
160.531	-8.25147	-9.5576
160.533	-8.40645	-10.3726
160.534	-8.56142	-7.16356
160.536	-9.16722	-3.95452
160.538	-6.88772	-1.8661
160.54	-2.80489	0.222324
160.542	-4.49269	-3.39421
160.544	-4.97827	-7.01075
160.546	-2.57854	-14.1165
160.548	-2.16246	-21.2222
160.55	-1.74639	-19.1592
160.552	-6.84169	-12.2063
160.554	-11.937	-6.22122
160.556	-6.45285	-5.12607
160.557	-0.968704	-9.68494
160.559	3.25312	-16.6888
160.561	7.47495	-22.5657
160.563	6.88793	-20.2926
160.565	6.30092	-15.5745
160.567	8.50904	-10.8565
160.569	10.7172	-5.17064
160.571	8.17655	-1.92977
160.573	2.75063	-3.37511
160.575	-1.53318	-9.71041
160.577	-0.0463825	-15.3071
160.579	2.82296	-18.4589
160.58	5.6923	-17.5866
160.582	8.83401	-16.7143
160.584	11.9757	-11.767
160.586	8.38506	-6.81973
160.588	4.7944	-7.73023
160.59	2.34583	-8.64073
160.592	-0.102738	-10.1625
160.594	-2.5513	-14.1292
160.596	-4.99987	-19.1656
160.598	-5.7954	-19.3121
160.6	-6.59092	-18.0323
160.602	-2.45738	-11.8625
160.603	4.56147	-5.38713
160.605	12.3617	-3.80171
160.607	17.2767	-4.68674
160.609	16.8419	-5.57177
160.611	10.6364	-6.76243
160.613	2.54494	-7.95308
160.615	-2.66119	-7.20813
160.617	-4.92191	-6.46317
160.619	-4.29733	-3.06949
160.621	-0.366661	5.21416
160.623	0.678699	10.7329
160.625	-0.0792572	11.3616
160.626	4.9334	9.08697
160.628	7.75202	4.36733
160.63	4.80003	2.90767
160.632	3.47102	1.448
160.634	5.02732	3.75768
160.636	4.05898	6.06736
160.638	-2.67998	2.99044
160.64	-7.43529	-2.53146
160.642	-9.30529	-7.74774
160.644	-12.4301	-10.519
160.646	-12.6696	-8.90975
160.648	-10.5047	-2.41049
160.65	-5.45446	2.86628
160.651	-0.404228	5.69806
160.653	-0.16285	5.18232
160.655	-2.80677	4.66659
160.657	-5.4507	3.99804
160.659	-4.57816	3.32949
160.661	-3.70562	2.04969
160.663	0.0522352	0.769898
160.665	3.81009	-0.509899
160.667	3.17986	-1.78969
160.669	2.54964	-1.45223
160.671	1.91942	-1.11478
160.673	1.2892	-0.777317
160.674	0.0203016	-0.439858
160.676	-1.2486	-2.64926
160.678	-2.51749	-4.85865
160.68	-3.78639	-9.81865
160.682	-3.61263	-9.88869
160.684	-3.43887	-8.63596
160.686	-3.26512	-7.38322
160.688	-3.09136	-5.82487
160.69	-3.05285	-4.26651
160.692	-3.01434	-5.86625
160.694	-2.97583	-7.466
160.696	-2.93732	-9.06574
160.697	-0.494396	-10.6655
160.699	1.94854	-6.17824
160.701	4.39146	-1.691
160.703	6.8344	-2.39935
160.705	6.86351	-3.10769
160.707	6.89263	-0.556061
160.709	7.10208	-2.89439
160.711	7.31152	-6.86271
160.713	9.62484	-10.831
160.715	14.8235	-13.6533
160.717	16.5958	-8.32556
160.719	11.6357	0.0583681
160.72	4.4666	3.55234
160.722	0.182788	2.66571
160.724	-3.25948	1.77909
160.726	-6.70175	0.586842
160.728	-3.7723	-0.605404
160.73	-0.842849	-8.13932
160.732	1.66583	-15.6732
160.734	4.1745	-14.5478
160.736	5.78903	-8.53249
160.738	0.671184	-4.45275
160.74	-3.36467	-0.373005
160.742	-2.59169	-0.877602
160.743	-1.57826	-1.38219
160.745	-0.564838	1.75203
160.747	0.56881	4.88625
160.749	1.70246	8.02048
160.751	1.694	11.1547
160.753	-1.19976	6.75023
160.755	-5.35583	2.34576
160.757	-4.70308	-2.0587
160.759	-2.90821	-6.46317
160.761	-3.99865	-7.32751
160.763	-3.16556	-8.19185
160.765	-2.33246	-1.21188
160.766	-3.80987	5.7681
160.768	-5.28727	9.18248
160.77	-6.76468	7.70689
160.772	-8.24208	0.831978
160.774	-13.3261	-10.9329
160.776	-18.4102	-18.9491
160.778	-17.7236	-18.8154
160.78	-17.037	-12.1618
160.782	-10.2793	-5.5081
160.784	-3.52153	0.636188
160.786	-2.5344	6.78048
160.788	-1.54727	10.7854
160.789	-5.18866	9.90038
160.791	-8.83004	6.85051
160.793	-9.40578	3.80066
160.795	-5.17269	0.445175
160.797	-1.57075	-2.91031
160.799	2.03119	0.356033
160.801	5.75335	3.62238
160.803	9.4755	11.4731
160.805	12.5966	19.3237
160.807	12.8323	22.8416
160.809	12.6473	21.4695
160.811	15.3476	15.0036
160.812	18.0779	8.53781
160.814	14.0758	6.45257
160.816	6.64749	9.25729
160.818	2.10445	9.31141
160.82	3.63257	9.36554
160.822	5.16069	11.6354
160.824	1.09853	13.9053
160.826	-2.96362	14.3415
160.828	-5.71556	9.88764
160.83	-8.4675	4.72071
160.832	-8.51446	4.44374
160.834	-8.56142	6.0005
160.836	-9.75048	7.55727
160.837	-13.8249	3.96143
160.839	-18.6807	0.365586
160.841	-18.7276	4.91968
160.843	-18.3839	9.47378
160.845	-13.2313	15.2504
160.847	-5.01302	21.027
160.849	3.20522	21.4042
160.851	6.85506	16.8915
160.853	5.69605	11.6402
160.855	7.06169	6.3889
160.857	8.42733	1.1376
160.859	7.78677	-4.1137
160.86	4.26091	-8.14251
160.862	-0.346935	-7.28135
160.864	-0.145943	-9.1708
160.866	0.535938	-11.0602
160.868	1.21782	-7.80823
160.87	2.20025	-4.55622
160.872	3.18268	-1.3042
160.874	2.30169	1.94782
160.876	1.42069	-0.0976256
160.878	0.539692	-2.14307
160.88	-0.341301	-4.18851
160.882	-1.2223	-6.23396
160.883	-2.10329	-5.5288
160.885	-2.98429	-4.82364
160.887	-3.86528	-4.11847
160.889	-3.54031	-3.41331
160.891	-3.21534	-5.45876
160.893	-2.89037	-7.5042
160.895	-2.56539	-4.65968
160.897	-0.797767	-1.81516
160.899	0.96986	-0.108769
160.901	2.73748	1.59763
160.903	4.50511	3.30402
160.905	4.55959	5.01041
160.906	4.61406	2.89652
160.908	6.11119	0.782631
160.91	4.72301	5.23963
160.912	3.51517	7.25164
160.914	-0.577989	6.20744
160.916	-6.11379	10.0532
160.918	-6.84076	13.7461
160.92	-5.70054	12.5491
160.922	-7.44562	8.29586
160.924	-7.26716	4.04261
160.926	-7.08871	1.47028
160.928	-5.28727	3.78792
160.929	-3.48584	4.24317
160.931	-4.5697	2.25344
160.933	-5.65357	-2.94533
160.935	-8.11998	-8.1441
160.937	-10.5864	-9.52258
160.939	-10.1675	-10.9011
160.941	-9.7486	-12.2796
160.943	-5.54274	-13.658
160.945	-1.33688	-10.987
160.947	1.06566	-8.31601
160.949	-3.26418	-10.535
160.951	-9.00849	-12.7539
160.952	-11.8675	-13.4447
160.954	-10.8193	-14.1356
160.956	-9.77114	-14.8264
160.958	-6.31854	-15.5172
160.96	0.0193637	-15.339
160.962	1.84898	-15.1607
160.964	-1.13025	-14.9824
160.966	-3.65865	-14.8041
160.968	-3.30175	-9.32838
160.97	-1.98307	-3.85265
160.972	-0.664394	-0.363453
160.974	0.534058	-1.76422
160.975	1.73251	-3.19046
160.977	0.165881	-2.17172
160.979	-6.2096	-2.8339
160.981	-10.53	-3.49609
160.983	-10.0416	-3.08859
160.985	-9.67347	-2.68109
160.987	-9.30529	-2.27359
160.989	-3.64738	-1.8661
160.991	2.01052	-2.10168
160.993	1.89782	-2.33726
160.995	1.78511	-2.57285
160.997	-2.86594	-2.80843
160.998	-7.517	-4.77588
161	-6.39744	-6.74333
161.002	-5.27788	-8.71077
161.004	-6.50263	-10.6782
161.006	-7.72739	-9.30928
161.008	-8.95214	-7.94035
161.01	-10.1769	-1.68145
161.012	-5.8123	4.57745
161.014	-1.44771	7.98387
161.016	-0.148762	11.3903
161.018	1.15019	9.90674
161.02	4.61312	8.4232
161.022	5.19075	6.21221
161.023	1.80108	4.00122
161.025	3.22025	1.79023
161.027	9.47832	-0.420757
161.029	15.7364	2.36009
161.031	16.4643	5.14094
161.033	10.4598	7.92179
161.035	3.6739	10.7026
161.037	-3.11202	12.4393
161.039	-7.43341	14.1759
161.041	-11.7548	15.9125
161.043	-8.87418	17.6492
161.045	-5.99357	18.1633
161.046	-3.11296	18.6775
161.048	-0.23235	19.0388
161.05	-2.46114	19.4001
161.052	-4.68993	21.9709
161.054	-6.91871	22.0966
161.056	-9.1475	20.5415
161.058	-5.42534	23.8762
161.06	-1.70318	28.1788
161.062	2.01898	27.5915
161.064	5.74113	24.661
161.066	7.05887	16.8406
161.068	8.37661	9.09652
161.069	9.69434	1.35249
161.071	11.0121	-1.29783
161.073	9.4755	0.94181
161.075	7.93893	3.3852
161.077	6.40235	5.82859
161.079	4.86578	8.5776
161.081	3.3292	11.3266
161.083	1.79262	6.29816
161.085	0.256046	1.26972
161.087	-1.28053	1.13123
161.089	-3.49335	0.992748
161.091	-5.70617	3.75768
161.092	-7.91899	6.52261
161.094	-10.1318	3.02227
161.096	-3.98926	-2.92304
161.098	2.15329	-3.4945
161.1	2.52522	4.08399
161.102	2.89716	8.30063
161.104	4.85075	10.0723
161.106	6.80434	9.55177
161.108	5.87263	9.03126
161.11	4.94091	8.35794
161.112	4.55019	7.68461
161.114	4.15948	4.20656
161.115	3.58842	0.728512
161.117	3.01738	-2.74954
161.119	3.81384	-6.22759
161.121	1.725	-8.99252
161.123	-1.44583	-11.7574
161.125	0.192181	-12.383
161.127	0.387539	-8.11863
161.129	0.582897	-6.885
161.131	1.07881	-5.65136
161.133	1.57472	-0.903069
161.135	4.57743	6.29021
161.137	7.58014	11.3951
161.138	10.5829	11.61
161.14	13.5856	3.31834
161.142	13.2822	-4.97326
161.144	12.9788	-8.86756
161.146	4.4403	-12.7619
161.148	-4.09821	-14.5168
161.15	-5.51363	-11.3818
161.152	-0.196658	-9.97863
161.154	3.85798	-8.57547
161.156	3.10378	-6.86669
161.158	6.19666	-5.15791
161.16	6.40423	-4.59521
161.161	1.20185	-4.03252
161.163	-4.00053	-3.1642
161.165	-8.35761	-2.29588
161.167	-12.7147	-1.93693
161.169	-14.1865	3.31198
161.171	-15.6582	8.86651
161.173	-12.5616	9.53108
161.175	-9.46496	2.16987
161.177	-3.66335	-0.301372
161.179	-2.67059	2.32109
161.181	-2.84998	4.94356
161.183	-3.02937	9.70538
161.184	-8.31816	14.4672
161.186	-13.6069	14.3391
161.188	-13.7863	14.2109
161.19	-13.9657	15.5854
161.192	-14.1451	16.9599
161.194	-14.3245	18.3344
161.196	-9.93551	19.709
161.198	-5.5465	14.971
161.2	-1.15749	10.2331
161.202	3.23152	5.49511
161.204	4.43467	0.757164
161.206	5.63782	-4.17578
161.207	4.91743	-9.10872
161.209	7.08235	-9.1517
161.211	7.71445	-9.19468
161.213	3.53771	-8.83016
161.215	2.24627	-8.46564
161.217	0.954834	-8.10112
161.219	1.76727	-7.7366
161.221	2.5797	-7.1938
161.223	3.39213	-6.651
161.225	4.20456	-1.21824
161.227	1.74472	4.21452
161.229	-0.715115	5.67419
161.231	-3.17495	7.13385
161.232	-5.63479	3.70356
161.234	-5.44976	0.273262
161.236	-5.26473	2.49062
161.238	-7.96501	4.70797
161.24	-10.6653	2.03537
161.242	-4.92004	-0.637241
161.244	0.825219	0.663246
161.246	2.84362	1.96374
161.248	0.0531726	3.26422
161.25	-3.03782	4.56471
161.252	-1.31998	7.69894
161.254	1.7203	10.8332
161.255	1.87527	10.9112
161.257	-0.901082	2.83922
161.259	-6.56274	-3.39899
161.261	-8.67788	-1.48726
161.263	-5.98418	0.22073
161.265	-0.825942	1.92872
161.267	4.3323	1.39626
161.269	12.4961	0.863812
161.271	15.851	0.33136
161.273	17.3124	-0.201092
161.275	18.7739	-0.326046
161.277	19.9347	-0.451
161.278	21.0956	4.00838
161.28	14.0815	8.46777
161.282	7.06732	11.399
161.284	0.0531719	9.44035
161.286	-6.96098	9.92664
161.288	-6.81821	10.4129
161.29	-6.67545	9.57486
161.292	-6.53269	3.84682
161.294	-6.38993	-1.88122
161.296	-2.88097	-2.7193
161.298	0.62798	6.43267
161.3	4.13694	15.5846
161.301	7.64589	18.2167
161.303	7.69849	12.6987
161.305	7.75108	10.4408
161.307	10.5087	8.18284
161.309	8.45738	5.41552
161.311	3.82135	2.6482
161.313	-0.814672	4.55437
161.315	-8.45623	6.46053
161.317	-11.2889	8.36669
161.319	-6.23026	10.2729
161.321	-1.17158	10.1415
161.323	-0.621193	10.0102
161.324	-0.0708043	9.87889
161.326	1.74191	9.74756
161.328	3.55462	8.0937
161.33	5.36732	6.43983
161.332	7.18003	4.78597
161.334	7.58014	3.13211
161.336	7.98026	2.08949
161.338	11.0853	1.04687
161.34	9.38158	0.00424964
161.342	4.49196	-1.03837
161.344	-0.397656	0.32579
161.346	-0.77898	1.68995
161.347	-1.16031	3.05411
161.349	-0.376991	4.41827
161.351	0.406323	4.55994
161.353	4.07495	4.70161
161.355	7.74357	4.84327
161.357	12.1936	4.98494
161.359	16.6437	3.27218
161.361	23.6184	1.55942
161.363	25.7842	-0.153339
161.365	23.4719	-1.8661
161.367	18.2742	0.0886115
161.369	14.6995	2.04332
161.37	11.1248	3.99804
161.372	5.08556	5.95275
161.374	3.85517	3.37406
161.376	8.57572	0.795365
161.378	13.2963	-4.53393
161.38	15.1879	-4.97326
161.382	17.0795	-1.23575
161.384	18.9711	2.50176
161.386	20.8627	1.65493
161.388	20.0493	0.808102
161.39	19.236	1.28882
161.392	15.5373	1.76954
161.393	11.8386	-2.63971
161.395	10.6646	-7.04895
161.397	9.49053	-6.97573
161.399	15.0489	-6.90251
161.401	20.6072	-6.82928
161.403	17.8703	-6.75606
161.405	15.1334	-5.96972
161.407	12.3965	-5.18338
161.409	9.65959	-4.39704
161.411	8.82743	-3.61069
161.413	7.99528	-1.29624
161.415	7.16312	1.01822
161.417	6.33097	3.02705
161.418	5.49881	5.03588
161.42	4.66666	4.5472
161.422	3.8345	-0.83144
161.424	3.00235	-3.66322
161.426	1.7945	1.65493
161.428	0.586654	8.5012
161.43	-0.621193	7.19753
161.432	-1.82904	2.83763
161.434	-0.933014	-1.52227
161.436	-0.0369905	-4.50687
161.438	3.86456	-7.49146
161.44	2.95726	-13.2267
161.441	2.46511	-14.0719
161.443	6.7818	-12.8797
161.445	8.09296	-11.6874
161.447	9.40412	-10.1895
161.449	9.99396	-8.69167
161.451	10.5838	-6.41064
161.453	13.8786	-4.12962
161.455	12.3646	0.902015
161.457	7.42423	1.04369
161.459	2.48389	-0.546509
161.461	-5.46197	-2.1367
161.463	-8.59899	-4.03252
161.464	-6.68672	-5.92833
161.466	-4.77446	-1.48248
161.468	-2.56163	2.96337
161.47	-0.348816	7.40923
161.472	-2.08826	11.8551
161.474	-3.82771	11.3091
161.476	-1.11898	10.7631
161.478	8.32213	5.32718
161.48	18.4846	-0.108768
161.482	21.9146	0.488152
161.484	20.8965	1.08507
161.486	19.8784	1.68199
161.487	18.6799	2.27891
161.489	17.4815	1.04209
161.491	16.283	-0.194725
161.493	15.0846	3.45842
161.495	14.2468	7.11157
161.497	13.409	9.7205
161.499	12.5712	12.3294
161.501	11.7334	14.9384
161.503	9.56379	17.5473
161.505	7.39418	17.4056
161.507	8.10987	17.264
161.509	8.82556	12.2323
161.51	16.1534	7.20071
161.512	23.4813	6.06736
161.514	26.962	4.93401
161.516	25.634	8.69062
161.518	19.5421	12.4472
161.52	16.3356	14.3701
161.522	17.9379	16.293
161.524	19.5403	18.2159
161.526	23.6672	20.1387
161.528	27.7942	20.0496
161.53	27.8937	19.9605
161.532	23.1845	19.5657
161.533	14.3463	19.1709
161.535	5.50821	18.6743
161.537	3.16202	13.2877
161.539	7.54821	7.90109
161.541	10.9726	7.40446
161.543	14.3971	10.3715
161.545	17.5209	13.3386
161.547	13.9124	14.472
161.549	5.22456	10.7154
161.551	1.34555	10.4225
161.553	4.92025	10.1296
161.555	8.49495	9.53108
161.556	9.30457	8.93257
161.558	10.1142	8.20671
161.56	10.9238	7.48086
161.562	11.7334	6.75501
161.564	15.6979	6.02916
161.566	19.6624	8.15578
161.568	20.7415	10.2824
161.57	21.8207	12.409
161.572	22.8999	14.5357
161.574	23.9791	15.6101
161.576	20.5499	16.6846
161.578	17.1208	17.759
161.579	16.9527	18.8335
161.581	21.5934	18.6854
161.583	25.1521	18.5374
161.585	25.8256	18.3894
161.587	22.8924	18.2413
161.589	19.9592	18.3225
161.591	23.578	18.4037
161.593	30.0822	18.4849
161.595	34.5388	18.5661
161.597	34.1866	24.4541
161.599	29.9873	30.3421
161.601	22.9027	28.0801
161.603	16.7799	25.8182
161.604	15.4659	22.1428
161.606	17.999	18.4674
161.608	20.5321	14.7919
161.61	20.225	11.1165
161.612	19.9178	6.32045
161.614	19.6107	1.5244
161.616	19.3036	2.12769
161.618	21.0402	7.62094
161.62	22.7768	10.44
161.622	28.9617	13.259
161.624	35.1465	16.3837
161.626	39.264	19.5084
161.627	37.611	20.7993
161.629	37.5809	22.0903
161.631	40.4362	23.3812
161.633	43.051	24.6721
161.635	45.6658	24.7517
161.637	48.461	24.8313
161.639	51.2561	20.6322
161.641	53.36	16.4331
161.643	55.4638	14.2714
161.645	57.5677	21.8897
161.647	59.6716	24.0068
161.649	57.4475	26.1238
161.65	55.2234	30.2784
161.652	52.9993	34.433
161.654	50.7752	30.4376
161.656	52.2855	26.4422
161.658	53.7958	27.3368
161.66	55.306	28.2314
161.662	56.8163	29.1259
161.664	59.7693	30.0205
161.666	62.7222	32.7457
161.668	65.6751	35.4708
161.67	68.6281	43.0859
161.672	72.1069	50.701
161.673	75.5858	50.7774
161.675	79.0647	50.8538
161.677	82.5436	50.9302
161.679	85.3012	51.0066
161.681	88.0588	56.6352
161.683	90.8163	62.2637
161.685	93.5739	63.0023
161.687	96.0563	63.7409
161.689	98.5387	63.0532
161.691	101.021	62.3656
161.693	103.503	61.678
161.695	112.237	60.9903
161.696	120.971	63.5992
161.698	129.705	66.2082
161.7	138.439	73.7071
161.702	147.729	81.206
161.704	157.019	94.0023
161.706	166.309	106.799
161.708	175.599	119.595
161.71	183.686	132.391
161.712	191.774	143.685
161.714	205.632	154.979
161.716	219.491	171.468
161.718	237.387	187.957
161.719	255.284	205.975
161.721	277.75	228.882
161.723	309.833	251.79
161.725	350.692	279.587
161.727	397.322	319.211
161.729	453.089	368.615
161.731	514.626	433.199
161.733	593.625	514.082
161.735	697.631	614.933
161.737	825.199	745.123
161.739	989.315	918.509
161.741	1217.63	1166.87
161.742	1540.2	1529.26
161.744	2004.87	2070.95
161.746	2709.98	2879.14
161.748	3792.1	4042.66
161.75	5353.19	5573.55
161.752	7384.35	7420.65
161.754	9798.28	9481.89
161.756	12375	11543.1
161.758	14630.5	13083.2
161.76	15720.1	13316.1
161.762	15057.3	11864.6
161.764	13052.1	9353.58
161.765	10679.4	6797.33
161.767	8520.55	4733.34
161.769	6621.34	3250.03
161.771	4964.02	2272.02
161.773	3601	1645.29
161.775	2568.83	1230.47
161.777	1846.35	950.524
161.779	1366.56	752.08
161.781	1046.42	611.703
161.783	826.067	513.707
161.785	665.342	439.345
161.787	544.53	374.763
161.789	452.571	319.503
161.79	385.378	274.022
161.792	331.649	239.34
161.794	287.629	214.438
161.796	253.226	194.325
161.798	220.626	174.211
161.8	193.797	154.708
161.802	174.422	135.206
161.804	155.046	123.369
161.806	133.146	111.533
161.808	117.017	104.586
161.81	106.2	97.6395
161.812	101.153	89.6743
161.813	100.615	81.709
161.815	97.1918	73.7437
161.817	86.6152	65.7784
161.819	76.0385	60.0225
161.821	65.2816	54.2666
161.823	54.5246	56.6606
161.825	47.6448	59.0547
161.827	40.7649	55.9475
161.829	39.6557	52.8404
161.831	38.5465	44.8432
161.833	35.4536	36.8461
161.835	32.3607	35.2161
161.836	29.2678	33.5861
161.838	26.175	31.9561
161.84	25.1484	30.3262
161.842	24.1218	25.1306
161.844	20.2099	19.935
161.846	16.298	19.6294
161.848	12.8069	19.3237
161.85	9.31583	23.9558
161.852	11.2347	28.5879
161.854	13.1535	30.8769
161.856	15.7636	23.386
161.858	12.6031	15.7932
161.859	6.91799	13.0903
161.861	1.23284	11.9156
161.863	-1.68721	10.7408
161.865	-4.60727	10.5339
161.867	1.7297	10.327
161.869	8.06666	15.01
161.871	13.424	19.693
161.873	13.0108	15.2074
161.875	10.0729	10.7217
161.877	7.13495	10.8204
161.879	7.50312	10.9191
161.881	7.8713	13.649
161.882	10.7641	11.489
161.884	13.6569	5.81426
161.886	13.935	2.58453
161.888	8.44235	2.76759
161.89	2.58909	2.95064
161.892	2.50644	3.43932
161.894	4.46754	3.928
161.896	0.658035	3.88184
161.898	-1.16782	6.28065
161.9	-0.108371	10.0548
161.902	4.9597	8.93894
161.904	10.0278	4.61406
161.905	9.50556	0.289177
161.907	8.98335	-2.35477
161.909	8.10048	-0.108769
161.911	7.2176	2.84718
161.913	0.924777	3.35814
161.915	-5.36805	5.55003
161.917	-10.4436	7.74191
161.919	-9.7486	6.72477
161.921	-6.52893	5.70761
161.923	-3.30926	4.69046
161.925	-2.07324	3.67331
161.927	-0.837216	2.55429
161.928	-2.4865	1.43526
161.93	-4.13578	2.14997
161.932	-5.70617	7.75465
161.934	-7.27656	10.2012
161.936	-5.05998	7.75783
161.938	0.041905	5.31444
161.94	3.34047	7.76102
161.942	0.868424	14.9177
161.944	1.82268	17.1844
161.946	2.77693	14.1536
161.948	3.06997	6.2329
161.95	3.36301	-0.363452
161.951	3.65605	-2.06985
161.953	3.94909	-1.9425
161.955	1.53715	-1.81516
161.957	-0.874783	-1.66235
161.959	-2.56539	-1.50954
161.961	-10.0266	-1.35673
161.963	-14.9407	-1.20391
161.965	-14.0841	-1.25485
161.967	-11.0635	-1.30579
161.969	-8.04297	-1.35673
161.971	-6.1044	-1.40767
161.973	-4.16584	3.19259
161.975	-1.68628	7.79285
161.976	-4.97733	6.99377
161.978	-9.23015	1.30474
161.98	-10.5977	-1.53182
161.982	-13.9488	-4.36838
161.984	-17.3	-7.51057
161.986	-14.3997	-10.6527
161.988	-11.4993	-9.94918
161.99	-8.59899	-9.24561
161.992	-5.69865	-8.54204
161.994	-5.95882	-7.83847
161.996	-6.21899	-7.1349
161.998	-6.47915	-6.43134
161.999	-6.73932	-5.57496
162.001	-4.47484	-4.71858
162.003	-2.21037	-4.31267
162.005	-5.7165	-1.46178
162.007	-9.22264	1.08348
162.009	-8.68634	1.18376
162.011	-8.15004	1.89529
162.013	-7.61374	-2.28315
162.015	-7.07744	-6.7672
162.017	-8.52479	-6.3613
162.019	-9.97214	-1.14183
162.021	-9.25551	1.63264
162.022	-2.76826	1.19809
162.024	-0.067986	0.763531
162.026	-3.13832	2.57021
162.028	-5.48733	4.37688
162.03	-7.83634	4.50263
162.032	-5.31639	7.07336
162.034	-2.79644	13.3227
162.036	-4.06346	14.6821
162.038	-8.21578	12.4759
162.04	-9.84347	7.82469
162.042	-5.70053	4.70161
162.044	-0.475612	6.46849
162.045	1.86401	6.70726
162.047	2.76097	4.50104
162.049	3.65793	4.45966
162.051	4.37456	4.41827
162.053	5.09119	4.22407
162.055	7.13401	4.02987
162.057	9.17683	1.08507
162.059	11.2197	-1.85973
162.061	13.2625	0.08543
162.063	13.8626	2.03059
162.065	14.4628	0.642555
162.067	15.063	-0.745483
162.068	15.6631	-2.13352
162.07	9.77136	-3.52155
162.072	3.87958	-9.49393
162.074	-2.01219	-15.4663
162.076	-7.90396	-13.2887
162.078	-8.14534	-11.1112
162.08	-8.38672	-5.49537
162.082	-8.62811	0.120449
162.084	-8.86949	0.846302
162.086	-12.6311	1.57215
162.088	-16.3927	2.39988
162.09	-14.3837	3.22761
162.091	-12.3747	2.2216
162.093	-11.9887	-3.67437
162.095	-11.6026	-11.1573
162.097	-14.1019	-13.7504
162.099	-16.6012	-11.2497
162.101	-16.5758	-8.74898
162.103	-16.5505	-7.16515
162.105	-16.5251	-5.58132
162.107	-16.4998	-3.9975
162.109	-13.2886	-2.41367
162.111	-10.0773	-3.50404
162.113	-6.86611	-4.59442
162.114	-3.6549	-4.00386
162.116	-3.23224	-5.85829
162.118	-2.80959	-9.13896
162.12	-2.38694	-7.52967
162.122	-1.96429	-2.55853
162.124	-3.76572	-0.0323641
162.126	-5.56716	0.387871
162.128	-9.35225	0.808102
162.13	-10.252	1.07552
162.132	-10.4605	1.34294
162.134	-16.4397	1.61036
162.136	-22.0581	1.87778
162.137	-21.906	4.59018
162.139	-20.9123	7.30258
162.141	-17.0333	9.07265
162.143	-14.4166	10.8427
162.145	-11.7999	10.1678
162.147	-10.7273	9.49288
162.149	-9.65468	6.72954
162.151	-11.4674	3.9662
162.153	-13.2801	0.591618
162.155	-13.4698	2.107
162.157	-13.6595	7.55727
162.159	-11.1443	8.11758
162.161	-8.62904	3.58417
162.162	-10.6521	-0.94923
162.164	-15.5605	-0.541733
162.166	-19.2066	-0.134235
162.168	-17.0821	2.71824
162.17	-15.8592	5.57072
162.172	-14.6363	9.28913
162.174	-17.6813	13.0075
162.176	-20.7263	17.0316
162.178	-17.223	16.1656
162.18	-10.8343	8.27039
162.182	-5.70805	0.375134
162.184	-6.35236	-5.53357
162.185	-1.94738	-6.55231
162.187	2.4576	-4.54985
162.189	1.69307	-0.102402
162.191	0.928535	-0.086483
162.193	-1.27865	-2.51554
162.195	-3.48584	-3.26369
162.197	-5.69302	-1.56684
162.199	-7.9002	2.26936
162.201	-13.0528	3.66058
162.203	-18.2054	5.61211
162.205	-20.4727	5.11865
162.207	-22.74	2.94428
162.208	-18.9061	5.65986
162.21	-15.0721	6.89827
162.212	-16.0471	5.6917
162.214	-17.022	4.33231
162.216	-14.3903	-1.91703
162.218	-11.7586	-6.95026
162.22	-9.12683	-7.09352
162.222	-6.49512	-4.02774
162.224	-9.87446	-3.40694
162.226	-13.2538	-2.93896
162.228	-16.6331	-2.47098
162.23	-20.0125	-2.1558
162.231	-14.6758	-1.84063
162.233	-9.3391	-0.634056
162.235	-4.00241	0.572517
162.237	1.33428	1.47346
162.239	5.13815	2.37442
162.241	8.94202	2.25663
162.243	6.01351	-2.75113
162.245	3.085	-5.3139
162.247	-0.384507	-2.98671
162.249	-3.85401	-3.23503
162.251	-6.96285	-3.48335
162.253	-10.0717	-1.28669
162.254	-11.8281	0.909973
162.256	-7.81379	-1.27395
162.258	-5.42252	-8.34784
162.26	-5.91656	-12.5183
162.262	-5.86959	-8.53886
162.264	-5.82263	-4.33018
162.266	-5.956	-2.56648
162.268	-6.08937	1.08189
162.27	-4.49081	4.73026
162.272	-2.89224	6.95239
162.274	-3.27732	9.17452
162.276	-0.777103	6.50669
162.277	-0.801522	3.83886
162.279	-6.59656	0.451542
162.281	-10.5883	-2.93578
162.283	-11.6947	-3.87811
162.285	-8.62341	-4.82045
162.287	-5.55214	-1.33126
162.289	-2.66119	2.15793
162.291	0.229748	3.50777
162.293	4.74368	-0.0323637
162.295	3.48699	-1.33126
162.297	0.667427	-2.63015
162.299	-2.15213	-4.23467
162.3	-1.1265	-5.83919
162.302	-0.10086	-4.08186
162.304	0.924778	-2.32453
162.306	1.95041	-0.872826
162.308	-0.0294803	0.578884
162.31	-2.00937	2.22638
162.312	-3.98926	-1.01609
162.314	-5.96915	-2.88325
162.316	-2.38882	-2.30543
162.318	1.19152	-3.40854
162.32	-0.0369913	-4.51164
162.322	-1.2655	-5.46194
162.323	-4.95854	-6.41224
162.325	-8.65159	-4.35724
162.327	-10.9621	-2.30225
162.329	-7.50197	-0.552876
162.331	0.466435	1.19649
162.333	5.54953	3.50618
162.335	5.8839	0.925892
162.337	6.21826	-0.584713
162.339	6.13185	0.349667
162.341	6.04544	3.35973
162.343	5.95903	1.47983
162.345	5.87263	-2.38661
162.347	7.30401	-6.25306
162.348	8.73539	-9.04982
162.35	10.1668	-11.8466
162.352	11.5982	-12.504
162.354	13.2099	-8.27144
162.356	14.8216	-3.50404
162.358	16.1327	1.26335
162.36	17.4439	3.89139
162.362	18.8246	6.51942
162.364	15.3964	4.41031
162.366	6.31782	2.30119
162.368	-2.76075	0.192078
162.37	-9.73545	-1.91703
162.371	-11.9013	-1.1291
162.373	-10.0398	-0.341168
162.375	-8.17821	-4.4432
162.377	-5.73059	-8.54523
162.379	-3.28296	-5.1595
162.381	-3.72064	-1.77377
162.383	-7.04363	-0.833031
162.385	-5.61788	0.107716
162.387	0.616711	-7.91647
162.389	3.966	-15.9407
162.391	7.31528	-18.5655
162.393	5.17948	-16.3004
162.394	3.04367	-12.9147
162.396	3.79318	-9.52895
162.398	7.42799	-8.28258
162.4	3.00798	-7.03621
162.402	-6.22087	-8.49588
162.404	-12.3841	-9.95555
162.406	-13.7384	-6.83088
162.408	-12.5381	-3.7062
162.41	-11.3378	-0.734341
162.412	-10.0773	-2.65244
162.414	-4.00804	-4.57054
162.416	5.30721	-1.59868
162.417	7.89009	1.70427
162.419	0.314276	5.00723
162.421	-7.26153	8.31018
162.423	-7.53578	3.4632
162.425	-4.92473	-4.59282
162.427	-4.89843	-12.6488
162.429	-7.75744	-13.0643
162.431	-9.35413	-13.4798
162.433	-6.14197	-12.5215
162.435	-5.81512	-11.5633
162.437	-5.48827	-8.16002
162.439	-2.36628	-4.75678
162.44	0.755715	-3.74759
162.442	3.87771	-2.7384
162.444	6.9997	0.715778
162.446	1.88655	4.16995
162.448	-3.22661	3.80384
162.45	-6.23589	3.43773
162.452	-4.43633	3.88661
162.454	0.455163	-0.554466
162.456	5.34666	-5.91241
162.458	1.88279	-3.12043
162.46	-1.58108	2.93154
162.462	-5.2854	8.9835
162.463	-8.98971	5.70125
162.465	-5.96164	2.41899
162.467	-2.93357	4.02669
162.469	-1.43832	5.63439
162.471	0.0569303	3.62556
162.473	-1.33313	1.61673
162.475	-2.72318	-0.392105
162.477	-1.34815	-2.40094
162.479	0.0268747	1.37159
162.481	1.22157	5.14412
162.483	2.41627	9.22227
162.485	2.68113	8.41047
162.486	0.0606874	4.74617
162.488	-3.82208	1.08189
162.49	-2.896	-0.443043
162.492	1.45638	-1.96797
162.494	2.92345	0.0472258
162.496	-0.41832	2.06243
162.498	-3.76009	-0.812336
162.5	-6.18518	-3.6871
162.502	-8.61026	-5.49218
162.504	-8.15004	-7.29727
162.506	-7.68982	-4.21239
162.508	-7.8307	-1.12751
162.509	-7.97158	0.200039
162.511	-8.11247	1.52759
162.513	-8.25335	-2.03483
162.515	-6.54584	-5.59724
162.517	-4.83832	-2.43596
162.519	-3.13081	0.725326
162.521	-1.42329	-1.00335
162.523	-2.48086	-2.73203
162.525	-3.53843	2.78828
162.527	-1.71069	8.30859
162.529	0.117043	11.6895
162.531	2.53086	10.1805
162.532	4.94467	4.85123
162.534	0.626102	-0.478061
162.536	-3.69247	-1.22302
162.538	-5.24595	-1.96797
162.54	-6.79943	-0.802788
162.542	-11.2382	0.3624
162.544	-15.677	2.13883
162.546	-17.7029	-0.974697
162.548	-19.7288	-5.10697
162.55	-13.0988	-4.34928
162.552	-6.46882	1.50212
162.554	-2.12302	7.35352
162.556	2.22279	9.54222
162.557	-0.163788	11.7309
162.559	-2.55037	11.4747
162.561	-7.31131	11.2184
162.563	-12.0723	7.54931
162.565	-12.9861	3.88025
162.567	-9.09114	0.211182
162.569	-7.11971	-3.45788
162.571	-8.03357	-3.99431
162.573	-7.0239	-4.53075
162.575	-6.01423	-5.06718
162.577	-5.58313	-5.60361
162.579	-5.15202	-4.10256
162.58	-4.72092	-2.6015
162.582	-4.28981	-1.10045
162.584	-5.72213	0.400604
162.586	-7.15446	0.750797
162.588	-8.58678	1.10099
162.59	-10.0191	1.45118
162.592	-5.10976	1.80137
162.594	-0.200417	0.470642
162.596	-2.02346	-0.860088
162.598	-3.8465	2.39352
162.6	-6.99197	5.64713
162.602	-10.1374	8.54417
162.603	-8.47407	6.55126
162.605	-6.8107	4.86397
162.607	-7.2202	3.17668
162.609	-7.62971	1.13282
162.611	-8.03921	-0.911026
162.613	-8.44871	-2.95488
162.615	-6.15324	-4.99873
162.617	-3.85777	-7.45565
162.619	-1.5623	-9.91257
162.621	0.733174	-10.5358
162.623	2.23218	-6.26897
162.625	3.73119	-3.3775
162.626	5.23019	-5.37598
162.628	6.7292	-6.76322
162.63	7.50688	-8.15046
162.632	8.28456	-5.76836
162.634	9.06224	-3.38625
162.636	9.83992	-1.00415
162.638	7.17252	1.37796
162.64	4.50511	1.87539
162.642	0.515274	2.37283
162.644	-0.589256	2.87026
162.646	-0.130912	3.36769
162.648	5.13627	1.35488
162.649	9.5018	-0.657932
162.651	10.982	-0.837009
162.653	12.3571	3.87388
162.655	13.7321	12.405
162.657	12.0415	16.0463
162.659	10.3509	11.3338
162.661	3.61096	6.6213
162.663	-3.12893	2.39272
162.665	-6.80319	-1.83585
162.667	-5.6686	-3.61945
162.669	-3.81644	-5.40304
162.671	-1.96429	-6.42258
162.672	-5.16142	-7.44212
162.674	-8.35855	-8.46166
162.676	-8.79059	-9.4812
162.678	-2.49025	-8.91452
162.68	3.99041	-8.34785
162.682	3.7387	-4.72494
162.684	0.812069	-5.992
162.686	0.770744	-10.7737
162.688	-1.31434	-10.6655
162.69	-3.39943	-5.46353
162.692	-5.54462	-0.261578
162.694	-7.68982	-2.24176
162.695	-4.0644	-4.22194
162.697	-0.43898	-8.6471
162.699	0.725662	-13.0723
162.701	1.8903	-10.3153
162.703	0.169639	-7.55832
162.705	-6.35987	-5.10697
162.707	-8.98219	-2.65562
162.709	-8.71921	-3.54702
162.711	-12.8443	-9.32838
162.713	-16.9694	-15.1097
162.715	-16.1353	-16.0011
162.717	-8.56893	-12.0535
162.718	-5.09003	-8.10589
162.72	-1.61114	-4.15827
162.722	1.02621	-0.210644
162.724	-1.14528	-1.71329
162.726	-2.23478	-8.10589
162.728	-0.43898	-13.8873
162.73	-0.977158	-11.5187
162.732	-1.51533	-8.1823
162.734	3.89743	-4.84592
162.736	9.3102	-5.89013
162.738	7.44959	-6.93434
162.74	5.58898	-7.09431
162.742	6.61368	-7.25429
162.743	7.63837	-7.41426
162.745	9.29423	-7.57424
162.747	10.9501	-4.37236
162.749	12.6059	-1.17049
162.751	14.2618	-2.85858
162.753	10.8083	-4.54666
162.755	7.35473	-4.60476
162.757	3.90119	-4.66286
162.759	0.447651	-9.61093
162.761	2.4003	-14.559
162.763	4.35296	-10.2874
162.765	6.30561	-6.01588
162.766	8.25827	-9.58864
162.768	11.4732	-13.1614
162.77	14.6882	-14.4738
162.772	8.2855	-10.8963
162.774	1.88279	-7.62438
162.776	-1.90512	-4.35247
162.778	-5.69302	-1.43711
162.78	-6.59562	1.47824
162.782	-7.49821	4.08797
162.784	-5.51551	6.6977
162.786	-3.53279	6.40402
162.788	-1.85064	1.22037
162.789	-0.168484	-1.21267
162.791	-1.98213	-3.64571
162.793	-8.60463	-3.5319
162.795	-17.0304	-3.41809
162.797	-22.5709	-3.30428
162.799	-22.5212	-3.19046
162.801	-22.4714	-4.35087
162.803	-16.4707	-5.51129
162.805	-10.4699	-9.4223
162.807	-11.5923	-8.44335
162.809	-12.7147	-2.88007
162.811	-13.8371	2.68322
162.812	-14.9594	6.10715
162.814	-17.7048	9.53108
162.816	-20.4502	8.72723
162.818	-17.4249	7.92338
162.82	-14.3997	4.67455
162.822	-10.9273	1.42571
162.824	-7.45501	1.23311
162.826	-6.86799	1.0405
162.828	-6.28098	-4.04207
162.83	-7.0765	-9.12464
[truncated: 2,697 more rows]

## Sheet: Fig 2a
Fig 2a
Raw PLQY
	WT Free	WT CO2	WT Free	WT NaCl	K6A Free	K6A CO2	K6A Free	K6A NaCl	K6E Free	K6E NaCl	K6E Free	K6E CO2
	13.38	16.23	24.52	33.72	20.32	28.67	50.39	52.93	29.1	36.5	22	23.2
	16.96	24.74	19.71	21.8	15.5	26.68	29.47	34.42	47.4	59.9	46.5	58.3
	3.01	30.19	17.56	18.56	12.6	20.09	23.38	56.52	36.4	52.4	27	53.7
	12.52	23.57	11.99	20.11	35.08	57.17	15.31	23.75	27.13	45.26	33.87	34.97
	16.95	20.4	8.8	13.44	48.29	30.99	23.73	23.89	29.83	34.74	27.69	28.41
	16.26	41.34	27.59	34.7	20.93	31.2	20.08	17.91	35.97	48.16	43.87	48.82
	7.46	16.07	23.97	37.17	33.81	25.72	21.47	25.55	27.77	29.35	25.39	27.33
	18.45	27.82	18.29	20.66	18.09	19.99	19.99	21.85	28.92	32.65	27.62	33.9
	12.69	20.93			18.87	19.72
	16.91	20.04
	24.93	29.11
	22.98	23.39
Average	15.2083	24.4858	19.0537	25.02	24.8322	28.9144	25.4775	32.1025	32.815	42.37	31.7425	38.5787
SEM	1.66931	1.93522	2.11098	2.92171	3.667	3.62641	3.58536	4.87669	2.2748	3.54976	2.95953	4.37289
CO2:Free of means		1.61003		1.31313		1.16439		1.26003		1.29118		1.21537
error		0.135256		0.160969		0.193743		0.207076		0.108741		0.146769
				1.2261				0.924096				1.06238
				0.148608				0.233868				0.147228

## Sheet: Fig 2b
Fig 2b
WT	K6A	K6E
13.38	20.32	22
16.96	15.5	46.5
3.01	12.6	27
12.52	35.08	33.87
16.95	48.29	27.69
16.26	20.93	43.87
7.46	33.81	25.39
18.45	18.09	27.62
12.69	18.87	29.1
16.91	50.39	47.4
24.93	29.47	36.4
22.98	23.38	27.13
24.52	15.31	29.83
19.71	23.73	35.97
17.56	20.08	27.77
11.99	21.47	28.92
8.8	19.99
27.59
23.97
18.29

## Sheet: Fig 3c
Fig 3c
Distance (Angstrom)	Pair 1	Pair 2	Pair 3
20	0	0	0
20.1429	0	0	0
20.2857	0	0	0
20.4286	0	0	0
20.5714	0	0	0
20.7143	0	0	0
20.8571	0	2	1
21	0	0	0
21.1429	2	4	1
21.2857	1	7	0
21.4286	5	12	3
21.5714	4	21	4
21.7143	16	39	6
21.8571	17	29	12
22	27	35	18
22.1429	28	52	28
22.2857	49	51	31
22.4286	78	50	45
22.5714	83	31	45
22.7143	97	53	51
22.8571	120	50	57
23	135	84	57
23.1429	148	105	72
23.2857	145	152	71
23.4286	153	202	86
23.5714	163	231	86
23.7143	162	287	88
23.8571	148	311	133
24	166	318	139
24.1429	150	314	118
24.2857	142	247	145
24.4286	151	251	140
24.5714	132	189	166
24.7143	136	180	203
24.8571	140	142	174
25	136	120	172
25.1429	120	108	183
25.2857	94	81	188
25.4286	98	57	179
25.5714	96	42	165
25.7143	80	53	144
25.8571	68	18	148
26	82	28	127
26.1429	85	12	134
26.2857	81	15	117
26.4286	80	3	90
26.5714	65	4	90
26.7143	64	2	56
26.8571	57	3	48
27	45	1	36
27.1429	40	2	31
27.2857	27	1	19
27.4286	21	0	15
27.5714	16	0	10
27.7143	8	0	19
27.8571	6	0	9
28	12	1	14
28.1429	8	0	8
28.2857	6	0	5
28.4286	0	0	3
28.5714	1	0	5
28.7143	2	0	2
28.8571	3	0	2
29	0	0	1
29.1429	1	0	0
29.2857	0	0	0
29.4286	0	0	0
29.5714	0	0	0
29.7143	0	0	0
29.8571	0	0	0
30	0	0	0

## Sheet: Fig 3d
Fig 3d
Distance (Angstrom)	Pair 1	Pair 2	Pair 3
20	0	0	0
20.1429	0	0	0
20.2857	0	0	0
20.4286	0	0	0
20.5714	0	0	1
20.7143	0	0	3
20.8571	0	0	5
21	0	0	19
21.1429	0	0	30
21.2857	0	0	73
21.4286	0	0	101
21.5714	0	0	160
21.7143	0	0	240
21.8571	0	1	314
22	0	3	405
22.1429	0	2	429
22.2857	0	6	415
22.4286	0	1	347
22.5714	0	14	334
22.7143	0	24	255
22.8571	0	32	198
23	0	36	124
23.1429	0	58	105
23.2857	0	74	102
23.4286	0	93	66
23.5714	4	126	65
23.7143	4	132	54
23.8571	16	167	32
24	28	200	31
24.1429	51	225	13
24.2857	84	235	25
24.4286	125	235	11
24.5714	177	241	8
24.7143	259	211	11
24.8571	285	213	2
25	335	225	4
25.1429	363	189	6
25.2857	352	171	6
25.4286	328	173	1
25.5714	327	149	1
25.7143	261	110	0
25.8571	236	108	2
26	179	102	1
26.1429	134	80	0
26.2857	127	70	1
26.4286	92	60	0
26.5714	57	51	0
26.7143	53	37	0
26.8571	34	31	0
27	20	30	0
27.1429	18	26	0
27.2857	18	17	0
27.4286	18	8	0
27.5714	7	9	0
27.7143	3	9	0
27.8571	2	7	0
28	2	6	0
28.1429	0	3	0
28.2857	0	0	0
28.4286	1	0	0
28.5714	0	0	0
28.7143	0	0	0
28.8571	0	0	0
29	0	0	0
29.1429	0	0	0
29.2857	0	0	0
29.4286	0	0	0
29.5714	0	0	0
29.7143	0	0	0
29.8571	0	0	0
30	0	0	0

[truncated: 31 more sheets: Fig 4a, Fig 4b, Fig 4c, Fig 4d, Fig 5a, Fig 5b, Table 1, Fig S2, Fig S3, Fig S4a, Fig S4b, Fig S4c, Fig S5, Fig S6, Fig S7a, Fig S7b, Fig S7c, Fig S8a, Fig S8b, Fig S8c …]
