# Supplementary material for: Allophycocyanin A is a carbon dioxide receptor in the cyanobacterial phycobilisome
Source: Nat Commun. 2022 Sep 8;13:5289. doi: 10.1038/s41467-022-32925-6 (PMC9458709; doi:10.1038/s41467-022-32925-6)
Supplement: Supplementary file 3 — Source Data [file 41467_2022_32925_MOESM3_ESM.zip › Source Data/Source data_Fig_5b/decay33-2_K6E+Ci.xlsx]

## Sheet: Summary
1-5 exponentials: A+ B1*exp(-i/T1)+ B2*exp(-i/T2)
Decay	1
							Relative Amplitude	Normalised pre-exponential
T1	=	141.311	±	20.8591	ps		48.11%	0.78
T2	=	539.634	±	46.3114	ps		51.89%	0.22
A	=	202.493	±	12.917
Average LifeTime	=	229.046	±	50.7922	ps
Chi sq.	0.921573

## Sheet: Results
Fit Name
Fit
1-5 exponentials: A+ B1*exp(-i/T1)+ B2*exp(-i/T2)
Inputs	ShiftLimit/ps	Shift/ps	A	T1/ps	T2/ps	B1	B2	low data bound	upper data bound	Degrees of Freedom	Time calibration/ps
	261.284	0	0	167.833	671.332	0	0	311	383	68	26.1284
Decay	Chi sq.	ShiftLimit/ps	σ ShiftLimit/ps	Shift/ps	σ Shift/ps	A	σ A	T1/ps	σ T1/ps	T2/ps	σ T2/ps	B1	σ B1	α1	B2	σ B2	α2	Ave T/ps	Peak count	Total count
1	0.921573	261.284	0	7.1874	0.849071	202.493	4.30568	141.311	6.95304	539.634	15.4371	0.213749	0.000906303	0.77974	0.0603796	0.000226895	0.22026	229.046	12161	282512

## Sheet: Statistics
	Relative Amplitude	Normalised pre-exponential
B1	48.11%	0.78
B2	51.89%	0.22
Average LifeTime	229.046ps
IRF range:	295bins	383bins
Decay range:	311bins	383bins
Background:	4
Chi-squared	0.921573
Chi-squared Probability	65.9922 %
Durbin-Watson Parameter	1.52258 %
Negative residuals	39.726 %
Residuals < 1 std.dev.	73.9726 %
Residuals < 2 std.dev.	95.8904 %
Residuals < 3 std.dev.	98.6301 %
Residuals < 4 std.dev.	98.6301 %

## Sheet: Data
Bins	Time/s	Prompt	Decay_33	Model	Residuals	Time/s AutoCorrelation	AutoCorrelation
1	2.61284e-11	7	463	0	0	8.12594e-09	0.16076
2	5.22568e-11	11	432	0	0	8.1782e-09	-0.18803
3	7.83853e-11	17	449	0	0	8.23045e-09	-0.182342
4	1.04514e-10	14	414	0	0	8.28271e-09	-0.0399503
5	1.30642e-10	18	382	0	0	8.33497e-09	-0.206447
6	1.56771e-10	20	391	0	0	8.38722e-09	-0.150367
7	1.82899e-10	18	372	0	0	8.43948e-09	0.0818878
8	2.09027e-10	13	343	0	0	8.49174e-09	-0.0616358
9	2.35156e-10	11	357	0	0	8.54399e-09	0.165798
10	2.61284e-10	6	352	0	0	8.59625e-09	0.255235
11	2.87413e-10	11	330	0	0	8.64851e-09	0.0997853
12	3.13541e-10	10	339	0	0	8.70076e-09	-0.263771
13	3.39669e-10	4	310	0	0	8.75302e-09	-0.269514
14	3.65798e-10	5	323	0	0	8.80528e-09	-0.189255
15	3.91926e-10	7	321	0	0	8.85753e-09	-0.113699
16	4.18055e-10	6	294	0	0	8.90979e-09	-0.0420314
17	4.44183e-10	7	312	0	0	8.96205e-09	-0.00785782
18	4.70312e-10	3	311	0	0	9.01431e-09	0.0248448
19	4.9644e-10	6	300	0	0	9.06656e-09	0.240043
20	5.22568e-10	4	279	0	0	9.11882e-09	0.259697
21	5.48697e-10	6	248	0	0	9.17108e-09	0.129758
22	5.74825e-10	11	300	0	0	9.22333e-09	-0.167216
23	6.00954e-10	6	247	0	0	9.27559e-09	-0.174417
24	6.27082e-10	6	224	0	0	9.32785e-09	-5.51252e-05
25	6.53211e-10	1	259	0	0	9.3801e-09	0.0974405
26	6.79339e-10	7	271	0	0	9.43236e-09	0.01709
27	7.05467e-10	3	230	0	0	9.48462e-09	-0.0831655
28	7.31596e-10	7	233	0	0	9.53687e-09	0.104986
29	7.57724e-10	4	224	0	0	9.58913e-09	0.246639
30	7.83853e-10	5	228	0	0	9.64139e-09	0.213192
31	8.09981e-10	4	211	0	0	9.69364e-09	-0.117349
32	8.36109e-10	6	218	0	0	9.7459e-09	-0.249254
33	8.62238e-10	7	187	0	0	9.79816e-09	-0.188316
34	8.88366e-10	4	201	0	0	9.85041e-09	-0.00384784
35	9.14495e-10	4	186	0	0	9.90267e-09	0.0550073
36	9.40623e-10	6	204	0	0	9.95493e-09	0
37	9.66752e-10	3	206	0	0
38	9.9288e-10	6	175	0	0
39	1.01901e-09	4	180	0	0
40	1.04514e-09	7	178	0	0
41	1.07127e-09	6	161	0	0
42	1.09739e-09	5	165	0	0
43	1.12352e-09	3	165	0	0
44	1.14965e-09	7	147	0	0
45	1.17578e-09	9	173	0	0
46	1.20191e-09	0	144	0	0
47	1.22804e-09	4	136	0	0
48	1.25416e-09	1	149	0	0
49	1.28029e-09	5	135	0	0
50	1.30642e-09	4	110	0	0
51	1.33255e-09	5	158	0	0
52	1.35868e-09	1	126	0	0
53	1.38481e-09	5	116	0	0
54	1.41093e-09	6	114	0	0
55	1.43706e-09	1	133	0	0
56	1.46319e-09	10	104	0	0
57	1.48932e-09	4	107	0	0
58	1.51545e-09	4	122	0	0
59	1.54158e-09	1	110	0	0
60	1.56771e-09	8	109	0	0
61	1.59383e-09	3	96	0	0
62	1.61996e-09	5	117	0	0
63	1.64609e-09	1	118	0	0
64	1.67222e-09	4	106	0	0
65	1.69835e-09	3	98	0	0
66	1.72448e-09	4	92	0	0
67	1.7506e-09	0	93	0	0
68	1.77673e-09	6	96	0	0
69	1.80286e-09	8	72	0	0
70	1.82899e-09	3	85	0	0
71	1.85512e-09	4	78	0	0
72	1.88125e-09	5	66	0	0
73	1.90737e-09	7	83	0	0
74	1.9335e-09	5	97	0	0
75	1.95963e-09	6	78	0	0
76	1.98576e-09	6	90	0	0
77	2.01189e-09	4	89	0	0
78	2.03802e-09	5	77	0	0
79	2.06415e-09	5	79	0	0
80	2.09027e-09	3	73	0	0
81	2.1164e-09	8	65	0	0
82	2.14253e-09	6	56	0	0
83	2.16866e-09	4	67	0	0
84	2.19479e-09	3	75	0	0
85	2.22092e-09	3	85	0	0
86	2.24704e-09	7	70	0	0
87	2.27317e-09	2	54	0	0
88	2.2993e-09	2	50	0	0
89	2.32543e-09	3	70	0	0
90	2.35156e-09	6	59	0	0
91	2.37769e-09	4	60	0	0
92	2.40381e-09	4	57	0	0
93	2.42994e-09	8	56	0	0
94	2.45607e-09	2	69	0	0
95	2.4822e-09	4	54	0	0
96	2.50833e-09	2	64	0	0
97	2.53446e-09	4	56	0	0
98	2.56059e-09	1	57	0	0
99	2.58671e-09	7	53	0	0
100	2.61284e-09	4	52	0	0
101	2.63897e-09	5	37	0	0
102	2.6651e-09	6	43	0	0
103	2.69123e-09	4	47	0	0
104	2.71736e-09	3	52	0	0
105	2.74348e-09	3	48	0	0
106	2.76961e-09	2	44	0	0
107	2.79574e-09	4	41	0	0
108	2.82187e-09	4	48	0	0
109	2.848e-09	3	39	0	0
110	2.87413e-09	4	40	0	0
111	2.90025e-09	1	59	0	0
112	2.92638e-09	2	49	0	0
113	2.95251e-09	3	40	0	0
114	2.97864e-09	1	44	0	0
115	3.00477e-09	6	42	0	0
116	3.0309e-09	3	43	0	0
117	3.05703e-09	1	40	0	0
118	3.08315e-09	4	47	0	0
119	3.10928e-09	3	34	0	0
120	3.13541e-09	7	43	0	0
121	3.16154e-09	4	33	0	0
122	3.18767e-09	3	42	0	0
123	3.2138e-09	4	36	0	0
124	3.23992e-09	4	31	0	0
125	3.26605e-09	6	43	0	0
126	3.29218e-09	3	27	0	0
127	3.31831e-09	4	29	0	0
128	3.34444e-09	6	32	0	0
129	3.37057e-09	1	31	0	0
130	3.39669e-09	3	27	0	0
131	3.42282e-09	5	24	0	0
132	3.44895e-09	6	31	0	0
133	3.47508e-09	4	35	0	0
134	3.50121e-09	4	35	0	0
135	3.52734e-09	2	34	0	0
136	3.55347e-09	4	43	0	0
137	3.57959e-09	2	27	0	0
138	3.60572e-09	9	29	0	0
139	3.63185e-09	3	16	0	0
140	3.65798e-09	1	26	0	0
141	3.68411e-09	1	23	0	0
142	3.71024e-09	1	28	0	0
143	3.73636e-09	2	32	0	0
144	3.76249e-09	3	26	0	0
145	3.78862e-09	2	35	0	0
146	3.81475e-09	3	36	0	0
147	3.84088e-09	2	25	0	0
148	3.86701e-09	9	23	0	0
149	3.89313e-09	4	25	0	0
150	3.91926e-09	3	24	0	0
151	3.94539e-09	5	17	0	0
152	3.97152e-09	1	21	0	0
153	3.99765e-09	4	23	0	0
154	4.02378e-09	3	34	0	0
155	4.04991e-09	5	22	0	0
156	4.07603e-09	3	18	0	0
157	4.10216e-09	7	20	0	0
158	4.12829e-09	3	28	0	0
159	4.15442e-09	8	18	0	0
160	4.18055e-09	4	33	0	0
161	4.20668e-09	1	22	0	0
162	4.2328e-09	1	17	0	0
163	4.25893e-09	2	12	0	0
164	4.28506e-09	6	26	0	0
165	4.31119e-09	2	32	0	0
166	4.33732e-09	4	22	0	0
167	4.36345e-09	4	18	0	0
168	4.38957e-09	5	19	0	0
169	4.4157e-09	4	28	0	0
170	4.44183e-09	3	21	0	0
171	4.46796e-09	3	17	0	0
172	4.49409e-09	0	29	0	0
173	4.52022e-09	3	20	0	0
174	4.54635e-09	3	12	0	0
175	4.57247e-09	6	18	0	0
176	4.5986e-09	7	21	0	0
177	4.62473e-09	5	9	0	0
178	4.65086e-09	2	16	0	0
179	4.67699e-09	2	19	0	0
180	4.70312e-09	3	24	0	0
181	4.72924e-09	6	20	0	0
182	4.75537e-09	3	24	0	0
183	4.7815e-09	2	15	0	0
184	4.80763e-09	3	17	0	0
185	4.83376e-09	4	11	0	0
186	4.85989e-09	2	26	0	0
187	4.88601e-09	6	27	0	0
188	4.91214e-09	2	15	0	0
189	4.93827e-09	3	17	0	0
190	4.9644e-09	4	13	0	0
191	4.99053e-09	5	19	0	0
192	5.01666e-09	3	14	0	0
193	5.04279e-09	1	17	0	0
194	5.06891e-09	4	28	0	0
195	5.09504e-09	2	13	0	0
196	5.12117e-09	1	11	0	0
197	5.1473e-09	5	15	0	0
198	5.17343e-09	8	15	0	0
199	5.19956e-09	6	15	0	0
200	5.22568e-09	3	17	0	0
201	5.25181e-09	11	18	0	0
202	5.27794e-09	4	21	0	0
203	5.30407e-09	3	18	0	0
204	5.3302e-09	3	16	0	0
205	5.35633e-09	2	13	0	0
206	5.38245e-09	6	11	0	0
207	5.40858e-09	6	17	0	0
208	5.43471e-09	3	16	0	0
209	5.46084e-09	1	19	0	0
210	5.48697e-09	4	13	0	0
211	5.5131e-09	5	22	0	0
212	5.53923e-09	8	12	0	0
213	5.56535e-09	5	15	0	0
214	5.59148e-09	3	14	0	0
215	5.61761e-09	2	19	0	0
216	5.64374e-09	5	11	0	0
217	5.66987e-09	2	21	0	0
218	5.696e-09	4	13	0	0
219	5.72212e-09	1	12	0	0
220	5.74825e-09	4	21	0	0
221	5.77438e-09	6	10	0	0
222	5.80051e-09	3	11	0	0
223	5.82664e-09	3	15	0	0
224	5.85277e-09	2	16	0	0
225	5.87889e-09	5	20	0	0
226	5.90502e-09	7	16	0	0
227	5.93115e-09	3	13	0	0
228	5.95728e-09	4	15	0	0
229	5.98341e-09	1	20	0	0
230	6.00954e-09	1	17	0	0
231	6.03567e-09	2	14	0	0
232	6.06179e-09	3	12	0	0
233	6.08792e-09	4	13	0	0
234	6.11405e-09	1	13	0	0
235	6.14018e-09	3	14	0	0
236	6.16631e-09	5	16	0	0
237	6.19244e-09	5	13	0	0
238	6.21856e-09	4	7	0	0
239	6.24469e-09	4	17	0	0
240	6.27082e-09	4	13	0	0
241	6.29695e-09	2	13	0	0
242	6.32308e-09	1	8	0	0
243	6.34921e-09	7	11	0	0
244	6.37533e-09	3	11	0	0
245	6.40146e-09	3	13	0	0
246	6.42759e-09	4	9	0	0
247	6.45372e-09	3	14	0	0
248	6.47985e-09	2	15	0	0
249	6.50598e-09	8	15	0	0
250	6.53211e-09	4	14	0	0
251	6.55823e-09	7	12	0	0
252	6.58436e-09	5	17	0	0
253	6.61049e-09	5	11	0	0
254	6.63662e-09	3	12	0	0
255	6.66275e-09	3	9	0	0
256	6.68888e-09	1	8	0	0
257	6.715e-09	6	17	0	0
258	6.74113e-09	5	12	0	0
259	6.76726e-09	2	14	0	0
260	6.79339e-09	6	11	0	0
261	6.81952e-09	4	11	0	0
262	6.84565e-09	5	14	0	0
263	6.87177e-09	5	11	0	0
264	6.8979e-09	2	9	0	0
265	6.92403e-09	2	15	0	0
266	6.95016e-09	3	9	0	0
267	6.97629e-09	3	11	0	0
268	7.00242e-09	2	17	0	0
269	7.02855e-09	4	17	0	0
270	7.05467e-09	5	12	0	0
271	7.0808e-09	5	14	0	0
272	7.10693e-09	9	8	0	0
273	7.13306e-09	4	14	0	0
274	7.15919e-09	4	16	0	0
275	7.18532e-09	4	12	0	0
276	7.21144e-09	4	14	0	0
277	7.23757e-09	3	6	0	0
278	7.2637e-09	6	9	0	0
279	7.28983e-09	4	11	0	0
280	7.31596e-09	4	14	0	0
281	7.34209e-09	6	11	0	0
282	7.36821e-09	3	9	0	0
283	7.39434e-09	1	16	0	0
284	7.42047e-09	5	8	0	0
285	7.4466e-09	2	14	0	0
286	7.47273e-09	6	12	0	0
287	7.49886e-09	6	17	0	0
288	7.52499e-09	8	14	0	0
289	7.55111e-09	4	16	0	0
290	7.57724e-09	2	6	0	0
291	7.60337e-09	8	16	0	0
292	7.6295e-09	2	10	0	0
293	7.65563e-09	7	19	0	0
294	7.68176e-09	7	19	0	0
295	7.70788e-09	4	14	0	0
296	7.73401e-09	5	14	0	0
297	7.76014e-09	7	20	0	0
298	7.78627e-09	13	20	0	0
299	7.8124e-09	25	37	0	0
300	7.83853e-09	37	41	0	0
301	7.86465e-09	82	49	0	0
302	7.89078e-09	193	94	0	0
303	7.91691e-09	438	159	0	0
304	7.94304e-09	792	346	0	0
305	7.96917e-09	1597	572	0	0
306	7.9953e-09	2812	1221	0	0
307	8.02143e-09	4707	2155	0	0
308	8.04755e-09	7200	3430	0	0
309	8.07368e-09	9518	5195	0	0
310	8.09981e-09	11394	7134	0	0.184438
311	8.12594e-09	11855	8808	8790.69	0.184438
312	8.15207e-09	11353	10383	10343.9	0.38335
313	8.1782e-09	10028	11427	11442.7	-0.146572
314	8.20432e-09	8237	11855	12020.1	-1.51642
315	8.23045e-09	6580	12073	12142.7	-0.634522
316	8.25658e-09	5166	12161	11923.6	2.15278
317	8.28271e-09	3878	11469	11446	0.214827
318	8.30884e-09	2948	10787	10812.7	-0.247884
319	8.33497e-09	2135	10064	10085.8	-0.21711
320	8.36109e-09	1508	9376	9314.38	0.636397
321	8.38722e-09	1072	8386	8546.26	-1.75001
322	8.41335e-09	805	7918	7819.19	1.11044
323	8.43948e-09	566	7250	7140.46	1.28645
324	8.46561e-09	453	6488	6524.26	-0.450165
325	8.49174e-09	389	5860	5976.32	-1.51949
326	8.51787e-09	252	5502	5476.13	0.348834
327	8.54399e-09	231	5056	5030.67	0.356187
328	8.57012e-09	163	4641	4630.66	0.151806
329	8.59625e-09	160	4260	4276.86	-0.258331
330	8.62238e-09	131	3986	3961.88	0.38203
331	8.64851e-09	111	3742	3679.61	1.01992
332	8.67464e-09	107	3419	3428.4	-0.160693
333	8.70076e-09	105	3208	3205.01	0.0528639
334	8.72689e-09	81	2916	3001.76	-1.58821
335	8.75302e-09	69	2790	2816.4	-0.499725
336	8.77915e-09	64	2613	2648.35	-0.69163
337	8.80528e-09	69	2499	2497.41	0.0318607
338	8.83141e-09	73	2333	2361.72	-0.594575
339	8.85753e-09	78	2239	2239.38	-0.00801069
340	8.88366e-09	70	2192	2126.52	1.39857
341	8.90979e-09	71	2083	2022.68	1.32156
342	8.93592e-09	60	1929	1925.33	0.0835607
343	8.96205e-09	78	1823	1837.91	-0.349322
344	8.98818e-09	112	1740	1763.85	-0.571844
345	9.01431e-09	102	1681	1695.03	-0.342128
346	9.04043e-09	112	1648	1631.5	0.406518
347	9.06656e-09	150	1599	1578.82	0.504724
348	9.09269e-09	172	1560	1534.78	0.638472
349	9.11882e-09	167	1494	1492.78	0.0314538
350	9.14495e-09	190	1488	1455.81	0.834613
351	9.17108e-09	187	1454	1420.75	0.87195
352	9.1972e-09	175	1441	1384.36	1.49206
353	9.22333e-09	191	1337	1351.22	-0.388908
354	9.24946e-09	142	1237	1311.8	-2.12671
355	9.27559e-09	130	1207	1269.26	-1.79196
356	9.30172e-09	128	1208	1228.28	-0.583469
357	9.32785e-09	102	1217	1185.34	0.907598
358	9.35397e-09	90	1129	1141.67	-0.37698
359	9.3801e-09	62	1086	1095.66	-0.293031
360	9.40623e-09	58	1080	1050.79	0.8888
361	9.43236e-09	58	1015	1009.23	0.181036
362	9.45849e-09	53	955	970.01	-0.485725
363	9.48462e-09	38	875	930.858	-1.88834
364	9.51075e-09	26	842	891.715	-1.7133
365	9.53687e-09	37	850	856.776	-0.23242
366	9.563e-09	23	880	822.755	1.92973
367	9.58913e-09	21	801	790.031	0.387557
368	9.61526e-09	15	787	758.595	1.01252
369	9.64139e-09	27	776	731.15	1.61001
370	9.66752e-09	17	684	704.627	-0.78869
371	9.69364e-09	15	696	678.914	0.647655
372	9.71977e-09	11	655	654.148	0.0332989
373	9.7459e-09	8	648	630.308	0.694995
374	9.77203e-09	8	579	0	0
375	9.79816e-09	15	586	0	0
376	9.82429e-09	11	605	0	0
377	9.85041e-09	4	522	0	0
378	9.87654e-09	9	538	0	0
379	9.90267e-09	7	516	0	0
380	9.9288e-09	9	506	0	0
381	9.95493e-09	7	466	0	0
382	9.98106e-09	4	481	0	0
383	1.00072e-08	2	369	0	0
