# Supplementary material for: Allophycocyanin A is a carbon dioxide receptor in the cyanobacterial phycobilisome
Source: Nat Commun. 2022 Sep 8;13:5289. doi: 10.1038/s41467-022-32925-6 (PMC9458709; doi:10.1038/s41467-022-32925-6)
Supplement: Supplementary file 3 — Source Data [file 41467_2022_32925_MOESM3_ESM.zip › Source Data/Source data_Fig_5b/decay12-2_K6A+Na.xlsx]

## Sheet: Summary
1-5 exponentials: A+ B1*exp(-i/T1)+ B2*exp(-i/T2)
Decay	1
							Relative Amplitude	Normalised pre-exponential
T1	=	192.531	±	46.1959	ps		38.89%	0.66
T2	=	587.87	±	54.0743	ps		61.11%	0.34
A	=	0.277159	±	12.2546
Average LifeTime	=	326.868	±	71.1202	ps
Chi sq.	0.722921

## Sheet: Results
Fit Name
Fit
1-5 exponentials: A+ B1*exp(-i/T1)+ B2*exp(-i/T2)
Inputs	ShiftLimit/ps	Shift/ps	A	T1/ps	T2/ps	B1	B2	low data bound	upper data bound	Degrees of Freedom	Time calibration/ps
	261.284	0	0	183.706	734.824	0	0	311	383	68	26.1284
Decay	Chi sq.	ShiftLimit/ps	σ ShiftLimit/ps	Shift/ps	σ Shift/ps	A	σ A	T1/ps	σ T1/ps	T2/ps	σ T2/ps	B1	σ B1	α1	B2	σ B2	α2	Ave T/ps	Peak count	Total count
1	0.722921	261.284	0	7.93464	0.868444	0.277159	4.08488	192.531	15.3986	587.87	18.0248	0.119767	0.000616543	0.660197	0.0616439	0.000203282	0.339803	326.868	9779	246115

## Sheet: Statistics
	Relative Amplitude	Normalised pre-exponential
B1	38.89%	0.66
B2	61.11%	0.34
Average LifeTime	326.868ps
IRF range:	295bins	383bins
Decay range:	311bins	383bins
Background:	4
Chi-squared	0.722921
Chi-squared Probability	95.8738 %
Durbin-Watson Parameter	2.15548 %
Negative residuals	45.2055 %
Residuals < 1 std.dev.	80.8219 %
Residuals < 2 std.dev.	97.2603 %
Residuals < 3 std.dev.	98.6301 %
Residuals < 4 std.dev.	98.6301 %

## Sheet: Data
Bins	Time/s	Prompt	Decay_12	Model	Residuals	Time/s AutoCorrelation	AutoCorrelation
1	2.61284e-11	7	336	0	0	8.12594e-09	-0.131394
2	5.22568e-11	11	298	0	0	8.1782e-09	-0.109416
3	7.83853e-11	17	340	0	0	8.23045e-09	-0.12095
4	1.04514e-10	14	308	0	0	8.28271e-09	0.0635094
5	1.30642e-10	18	307	0	0	8.33497e-09	-0.125085
6	1.56771e-10	20	284	0	0	8.38722e-09	-0.0621148
7	1.82899e-10	18	279	0	0	8.43948e-09	-0.00584429
8	2.09027e-10	13	261	0	0	8.49174e-09	0.00752239
9	2.35156e-10	11	274	0	0	8.54399e-09	0.026906
10	2.61284e-10	6	267	0	0	8.59625e-09	-0.315951
11	2.87413e-10	11	274	0	0	8.64851e-09	0.207517
12	3.13541e-10	10	241	0	0	8.70076e-09	0.148047
13	3.39669e-10	4	236	0	0	8.75302e-09	0.023543
14	3.65798e-10	5	206	0	0	8.80528e-09	-0.361672
15	3.91926e-10	7	223	0	0	8.85753e-09	0.191331
16	4.18055e-10	6	198	0	0	8.90979e-09	0.0553876
17	4.44183e-10	7	186	0	0	8.96205e-09	-0.0315165
18	4.70312e-10	3	210	0	0	9.01431e-09	-0.0947252
19	4.9644e-10	6	182	0	0	9.06656e-09	0.171307
20	5.22568e-10	4	199	0	0	9.11882e-09	0.0936777
21	5.48697e-10	6	177	0	0	9.17108e-09	-0.161229
22	5.74825e-10	11	161	0	0	9.22333e-09	-0.00964533
23	6.00954e-10	6	157	0	0	9.27559e-09	-0.0861035
24	6.27082e-10	6	151	0	0	9.32785e-09	0.074593
25	6.53211e-10	1	150	0	0	9.3801e-09	-0.0923133
26	6.79339e-10	7	139	0	0	9.43236e-09	-0.0571421
27	7.05467e-10	3	125	0	0	9.48462e-09	0.290063
28	7.31596e-10	7	123	0	0	9.53687e-09	0.162391
29	7.57724e-10	4	156	0	0	9.58913e-09	-0.441545
30	7.83853e-10	5	127	0	0	9.64139e-09	-0.133598
31	8.09981e-10	4	138	0	0	9.69364e-09	0.234185
32	8.36109e-10	6	110	0	0	9.7459e-09	0.187417
33	8.62238e-10	7	125	0	0	9.79816e-09	-0.0919162
34	8.88366e-10	4	112	0	0	9.85041e-09	0.106011
35	9.14495e-10	4	96	0	0	9.90267e-09	0.0351872
36	9.40623e-10	6	92	0	0	9.95493e-09	0
37	9.66752e-10	3	116	0	0
38	9.9288e-10	6	106	0	0
39	1.01901e-09	4	85	0	0
40	1.04514e-09	7	94	0	0
41	1.07127e-09	6	84	0	0
42	1.09739e-09	5	91	0	0
43	1.12352e-09	3	90	0	0
44	1.14965e-09	7	86	0	0
45	1.17578e-09	9	91	0	0
46	1.20191e-09	0	81	0	0
47	1.22804e-09	4	67	0	0
48	1.25416e-09	1	80	0	0
49	1.28029e-09	5	78	0	0
50	1.30642e-09	4	69	0	0
51	1.33255e-09	5	58	0	0
52	1.35868e-09	1	65	0	0
53	1.38481e-09	5	82	0	0
54	1.41093e-09	6	66	0	0
55	1.43706e-09	1	64	0	0
56	1.46319e-09	10	63	0	0
57	1.48932e-09	4	75	0	0
58	1.51545e-09	4	59	0	0
59	1.54158e-09	1	65	0	0
60	1.56771e-09	8	59	0	0
61	1.59383e-09	3	72	0	0
62	1.61996e-09	5	50	0	0
63	1.64609e-09	1	52	0	0
64	1.67222e-09	4	45	0	0
65	1.69835e-09	3	41	0	0
66	1.72448e-09	4	53	0	0
67	1.7506e-09	0	44	0	0
68	1.77673e-09	6	35	0	0
69	1.80286e-09	8	50	0	0
70	1.82899e-09	3	47	0	0
71	1.85512e-09	4	45	0	0
72	1.88125e-09	5	44	0	0
73	1.90737e-09	7	50	0	0
74	1.9335e-09	5	41	0	0
75	1.95963e-09	6	35	0	0
76	1.98576e-09	6	36	0	0
77	2.01189e-09	4	41	0	0
78	2.03802e-09	5	32	0	0
79	2.06415e-09	5	33	0	0
80	2.09027e-09	3	46	0	0
81	2.1164e-09	8	38	0	0
82	2.14253e-09	6	30	0	0
83	2.16866e-09	4	36	0	0
84	2.19479e-09	3	34	0	0
85	2.22092e-09	3	35	0	0
86	2.24704e-09	7	25	0	0
87	2.27317e-09	2	29	0	0
88	2.2993e-09	2	25	0	0
89	2.32543e-09	3	31	0	0
90	2.35156e-09	6	26	0	0
91	2.37769e-09	4	31	0	0
92	2.40381e-09	4	23	0	0
93	2.42994e-09	8	37	0	0
94	2.45607e-09	2	26	0	0
95	2.4822e-09	4	24	0	0
96	2.50833e-09	2	25	0	0
97	2.53446e-09	4	27	0	0
98	2.56059e-09	1	28	0	0
99	2.58671e-09	7	36	0	0
100	2.61284e-09	4	32	0	0
101	2.63897e-09	5	23	0	0
102	2.6651e-09	6	22	0	0
103	2.69123e-09	4	20	0	0
104	2.71736e-09	3	28	0	0
105	2.74348e-09	3	30	0	0
106	2.76961e-09	2	18	0	0
107	2.79574e-09	4	18	0	0
108	2.82187e-09	4	21	0	0
109	2.848e-09	3	24	0	0
110	2.87413e-09	4	18	0	0
111	2.90025e-09	1	25	0	0
112	2.92638e-09	2	18	0	0
113	2.95251e-09	3	28	0	0
114	2.97864e-09	1	21	0	0
115	3.00477e-09	6	22	0	0
116	3.0309e-09	3	23	0	0
117	3.05703e-09	1	13	0	0
118	3.08315e-09	4	22	0	0
119	3.10928e-09	3	23	0	0
120	3.13541e-09	7	23	0	0
121	3.16154e-09	4	19	0	0
122	3.18767e-09	3	17	0	0
123	3.2138e-09	4	18	0	0
124	3.23992e-09	4	16	0	0
125	3.26605e-09	6	18	0	0
126	3.29218e-09	3	17	0	0
127	3.31831e-09	4	21	0	0
128	3.34444e-09	6	18	0	0
129	3.37057e-09	1	13	0	0
130	3.39669e-09	3	21	0	0
131	3.42282e-09	5	16	0	0
132	3.44895e-09	6	10	0	0
133	3.47508e-09	4	22	0	0
134	3.50121e-09	4	17	0	0
135	3.52734e-09	2	15	0	0
136	3.55347e-09	4	21	0	0
137	3.57959e-09	2	17	0	0
138	3.60572e-09	9	12	0	0
139	3.63185e-09	3	15	0	0
140	3.65798e-09	1	15	0	0
141	3.68411e-09	1	17	0	0
142	3.71024e-09	1	18	0	0
143	3.73636e-09	2	23	0	0
144	3.76249e-09	3	18	0	0
145	3.78862e-09	2	11	0	0
146	3.81475e-09	3	19	0	0
147	3.84088e-09	2	12	0	0
148	3.86701e-09	9	24	0	0
149	3.89313e-09	4	16	0	0
150	3.91926e-09	3	23	0	0
151	3.94539e-09	5	16	0	0
152	3.97152e-09	1	12	0	0
153	3.99765e-09	4	17	0	0
154	4.02378e-09	3	19	0	0
155	4.04991e-09	5	17	0	0
156	4.07603e-09	3	18	0	0
157	4.10216e-09	7	11	0	0
158	4.12829e-09	3	15	0	0
159	4.15442e-09	8	15	0	0
160	4.18055e-09	4	11	0	0
161	4.20668e-09	1	14	0	0
162	4.2328e-09	1	18	0	0
163	4.25893e-09	2	8	0	0
164	4.28506e-09	6	21	0	0
165	4.31119e-09	2	20	0	0
166	4.33732e-09	4	15	0	0
167	4.36345e-09	4	20	0	0
168	4.38957e-09	5	12	0	0
169	4.4157e-09	4	17	0	0
170	4.44183e-09	3	11	0	0
171	4.46796e-09	3	13	0	0
172	4.49409e-09	0	11	0	0
173	4.52022e-09	3	12	0	0
174	4.54635e-09	3	14	0	0
175	4.57247e-09	6	14	0	0
176	4.5986e-09	7	11	0	0
177	4.62473e-09	5	13	0	0
178	4.65086e-09	2	7	0	0
179	4.67699e-09	2	18	0	0
180	4.70312e-09	3	9	0	0
181	4.72924e-09	6	14	0	0
182	4.75537e-09	3	9	0	0
183	4.7815e-09	2	11	0	0
184	4.80763e-09	3	15	0	0
185	4.83376e-09	4	18	0	0
186	4.85989e-09	2	22	0	0
187	4.88601e-09	6	13	0	0
188	4.91214e-09	2	18	0	0
189	4.93827e-09	3	14	0	0
190	4.9644e-09	4	13	0	0
191	4.99053e-09	5	12	0	0
192	5.01666e-09	3	14	0	0
193	5.04279e-09	1	18	0	0
194	5.06891e-09	4	12	0	0
195	5.09504e-09	2	15	0	0
196	5.12117e-09	1	8	0	0
197	5.1473e-09	5	12	0	0
198	5.17343e-09	8	10	0	0
199	5.19956e-09	6	13	0	0
200	5.22568e-09	3	14	0	0
201	5.25181e-09	11	9	0	0
202	5.27794e-09	4	16	0	0
203	5.30407e-09	3	20	0	0
204	5.3302e-09	3	9	0	0
205	5.35633e-09	2	11	0	0
206	5.38245e-09	6	10	0	0
207	5.40858e-09	6	12	0	0
208	5.43471e-09	3	14	0	0
209	5.46084e-09	1	14	0	0
210	5.48697e-09	4	6	0	0
211	5.5131e-09	5	18	0	0
212	5.53923e-09	8	15	0	0
213	5.56535e-09	5	20	0	0
214	5.59148e-09	3	24	0	0
215	5.61761e-09	2	9	0	0
216	5.64374e-09	5	13	0	0
217	5.66987e-09	2	20	0	0
218	5.696e-09	4	16	0	0
219	5.72212e-09	1	16	0	0
220	5.74825e-09	4	11	0	0
221	5.77438e-09	6	13	0	0
222	5.80051e-09	3	14	0	0
223	5.82664e-09	3	12	0	0
224	5.85277e-09	2	16	0	0
225	5.87889e-09	5	13	0	0
226	5.90502e-09	7	15	0	0
227	5.93115e-09	3	16	0	0
228	5.95728e-09	4	12	0	0
229	5.98341e-09	1	19	0	0
230	6.00954e-09	1	19	0	0
231	6.03567e-09	2	10	0	0
232	6.06179e-09	3	7	0	0
233	6.08792e-09	4	14	0	0
234	6.11405e-09	1	15	0	0
235	6.14018e-09	3	10	0	0
236	6.16631e-09	5	10	0	0
237	6.19244e-09	5	12	0	0
238	6.21856e-09	4	11	0	0
239	6.24469e-09	4	16	0	0
240	6.27082e-09	4	11	0	0
241	6.29695e-09	2	15	0	0
242	6.32308e-09	1	10	0	0
243	6.34921e-09	7	15	0	0
244	6.37533e-09	3	12	0	0
245	6.40146e-09	3	15	0	0
246	6.42759e-09	4	14	0	0
247	6.45372e-09	3	11	0	0
248	6.47985e-09	2	12	0	0
249	6.50598e-09	8	12	0	0
250	6.53211e-09	4	6	0	0
251	6.55823e-09	7	15	0	0
252	6.58436e-09	5	14	0	0
253	6.61049e-09	5	14	0	0
254	6.63662e-09	3	8	0	0
255	6.66275e-09	3	9	0	0
256	6.68888e-09	1	17	0	0
257	6.715e-09	6	14	0	0
258	6.74113e-09	5	9	0	0
259	6.76726e-09	2	6	0	0
260	6.79339e-09	6	16	0	0
261	6.81952e-09	4	14	0	0
262	6.84565e-09	5	12	0	0
263	6.87177e-09	5	12	0	0
264	6.8979e-09	2	11	0	0
265	6.92403e-09	2	11	0	0
266	6.95016e-09	3	13	0	0
267	6.97629e-09	3	18	0	0
268	7.00242e-09	2	9	0	0
269	7.02855e-09	4	13	0	0
270	7.05467e-09	5	15	0	0
271	7.0808e-09	5	12	0	0
272	7.10693e-09	9	18	0	0
273	7.13306e-09	4	13	0	0
274	7.15919e-09	4	13	0	0
275	7.18532e-09	4	12	0	0
276	7.21144e-09	4	9	0	0
277	7.23757e-09	3	15	0	0
278	7.2637e-09	6	16	0	0
279	7.28983e-09	4	13	0	0
280	7.31596e-09	4	14	0	0
281	7.34209e-09	6	12	0	0
282	7.36821e-09	3	12	0	0
283	7.39434e-09	1	9	0	0
284	7.42047e-09	5	12	0	0
285	7.4466e-09	2	14	0	0
286	7.47273e-09	6	11	0	0
287	7.49886e-09	6	12	0	0
288	7.52499e-09	8	12	0	0
289	7.55111e-09	4	12	0	0
290	7.57724e-09	2	10	0	0
291	7.60337e-09	8	8	0	0
292	7.6295e-09	2	12	0	0
293	7.65563e-09	7	18	0	0
294	7.68176e-09	7	13	0	0
295	7.70788e-09	4	8	0	0
296	7.73401e-09	5	14	0	0
297	7.76014e-09	7	15	0	0
298	7.78627e-09	13	25	0	0
299	7.8124e-09	25	13	0	0
300	7.83853e-09	37	22	0	0
301	7.86465e-09	82	27	0	0
302	7.89078e-09	193	45	0	0
303	7.91691e-09	438	87	0	0
304	7.94304e-09	792	176	0	0
305	7.96917e-09	1597	341	0	0
306	7.9953e-09	2812	710	0	0
307	8.02143e-09	4707	1286	0	0
308	8.04755e-09	7200	2248	0	0
309	8.07368e-09	9518	3441	0	0
310	8.09981e-09	11394	5010	0	0.50034
311	8.12594e-09	11855	6437	6396.86	0.50034
312	8.15207e-09	11353	7605	7678.13	-0.838561
313	8.1782e-09	10028	8649	8668.35	-0.208052
314	8.20432e-09	8237	9285	9303.17	-0.188595
315	8.23045e-09	6580	9779	9609.96	1.70936
316	8.25658e-09	5166	9709	9655.01	0.547896
317	8.28271e-09	3878	9332	9489.74	-1.63291
318	8.30884e-09	2948	9151	9180.81	-0.311592
319	8.33497e-09	2135	8760	8772.2	-0.130377
320	8.36109e-09	1508	8321	8299.4	0.236808
321	8.38722e-09	1072	7741	7798.35	-0.651853
322	8.41335e-09	805	7301	7299.27	0.02024
323	8.43948e-09	566	6845	6812.34	0.394807
324	8.46561e-09	453	6352	6350.99	0.0126396
325	8.49174e-09	389	5989	5923.58	0.845284
326	8.51787e-09	252	5561	5520.05	0.549169
327	8.54399e-09	231	5235	5146.87	1.218
328	8.57012e-09	163	4813	4800.85	0.175133
329	8.59625e-09	160	4375	4483.83	-1.64535
330	8.62238e-09	131	4091	4192.77	-1.5912
331	8.64851e-09	111	4012	3924.49	1.38159
332	8.67464e-09	107	3638	3678.7	-0.67471
333	8.70076e-09	105	3512	3453.96	0.979422
334	8.72689e-09	81	3228	3245.61	-0.309879
335	8.75302e-09	69	3070	3052.15	0.322071
336	8.77915e-09	64	2838	2873.42	-0.664872
337	8.80528e-09	69	2642	2709.36	-1.31052
338	8.83141e-09	73	2629	2558.87	1.36774
339	8.85753e-09	78	2393	2420.66	-0.565401
340	8.88366e-09	70	2295	2292.09	0.0607846
341	8.90979e-09	71	2145	2172.61	-0.596142
342	8.93592e-09	60	2128	2060.44	1.46447
343	8.96205e-09	78	1923	1957.62	-0.789489
344	8.98818e-09	112	1882	1866.54	0.356354
345	9.01431e-09	102	1754	1781.9	-0.66629
346	9.04043e-09	112	1719	1703.25	0.379868
347	9.06656e-09	150	1685	1634.25	1.23623
348	9.09269e-09	172	1533	1573.63	-1.03765
349	9.11882e-09	167	1490	1516.78	-0.693775
350	9.14495e-09	190	1491	1465.29	0.665894
351	9.17108e-09	187	1420	1417.16	0.0754811
352	9.1972e-09	175	1355	1369.84	-0.403117
353	9.22333e-09	191	1363	1326.09	0.99966
354	9.24946e-09	142	1264	1279.65	-0.440244
355	9.27559e-09	130	1238	1231.85	0.174862
356	9.30172e-09	128	1167	1185.87	-0.552242
357	9.32785e-09	102	1139	1139.36	-0.0107278
358	9.35397e-09	90	1133	1092.86	1.19259
359	9.3801e-09	62	1127	1045.29	2.43409
360	9.40623e-09	58	989	998.745	-0.309885
361	9.43236e-09	58	941	954.835	-0.451004
362	9.45849e-09	53	915	912.977	0.0668629
363	9.48462e-09	38	854	871.637	-0.603517
364	9.51075e-09	26	803	830.657	-0.975983
365	9.53687e-09	37	775	792.817	-0.639991
366	9.563e-09	23	748	756.151	-0.298042
367	9.58913e-09	21	699	720.717	-0.821426
368	9.61526e-09	15	682	686.58	-0.175365
369	9.64139e-09	27	659	655.506	0.13609
370	9.66752e-09	17	642	625.631	0.646027
371	9.69364e-09	15	588	596.7	-0.358767
372	9.71977e-09	11	579	568.832	0.422558
373	9.7459e-09	8	529	541.981	-0.56439
374	9.77203e-09	8	550	0	0
375	9.79816e-09	15	484	0	0
376	9.82429e-09	11	459	0	0
377	9.85041e-09	4	454	0	0
378	9.87654e-09	9	440	0	0
379	9.90267e-09	7	389	0	0
380	9.9288e-09	9	415	0	0
381	9.95493e-09	7	375	0	0
382	9.98106e-09	4	348	0	0
383	1.00072e-08	2	289	0	0
