# Supplementary material for: Allophycocyanin A is a carbon dioxide receptor in the cyanobacterial phycobilisome
Source: Nat Commun. 2022 Sep 8;13:5289. doi: 10.1038/s41467-022-32925-6 (PMC9458709; doi:10.1038/s41467-022-32925-6)
Supplement: Supplementary file 3 — Source Data [file 41467_2022_32925_MOESM3_ESM.zip › Source Data/Source data_Fig_5b/decay21-2_WT+Ci.xlsx]

## Sheet: Summary
1-5 exponentials: A+ B1*exp(-i/T1)+ B2*exp(-i/T2)
Decay	1
							Relative Amplitude	Normalised pre-exponential
T1	=	132.989	±	20.2529	ps		69.63%	0.86
T2	=	348.597	±	38.4385	ps		30.37%	0.14
A	=	39.7309	±	6.28778
Average LifeTime	=	163.753	±	43.4476	ps
Chi sq.	0.913102

## Sheet: Results
Fit Name
Fit
1-5 exponentials: A+ B1*exp(-i/T1)+ B2*exp(-i/T2)
Inputs	ShiftLimit/ps	Shift/ps	A	T1/ps	T2/ps	B1	B2	low data bound	upper data bound	Degrees of Freedom	Time calibration/ps
	261.284	0	0	130.504	522.015	0	0	311	383	68	26.1284
Decay	Chi sq.	ShiftLimit/ps	σ ShiftLimit/ps	Shift/ps	σ Shift/ps	A	σ A	T1/ps	σ T1/ps	T2/ps	σ T2/ps	B1	σ B1	α1	B2	σ B2	α2	Ave T/ps	Peak count	Total count
1	0.913102	261.284	0	6.00653	0.844268	39.7309	2.09593	132.989	6.75096	348.597	12.8128	0.21357	0.000829599	0.857315	0.035545	0.000263538	0.142685	163.753	9828	166599

## Sheet: Statistics
	Relative Amplitude	Normalised pre-exponential
B1	69.63%	0.86
B2	30.37%	0.14
Average LifeTime	163.753ps
IRF range:	295bins	383bins
Decay range:	311bins	383bins
Background:	4
Chi-squared	0.913102
Chi-squared Probability	67.8869 %
Durbin-Watson Parameter	1.95304 %
Negative residuals	43.8356 %
Residuals < 1 std.dev.	75.3425 %
Residuals < 2 std.dev.	94.5205 %
Residuals < 3 std.dev.	98.6301 %
Residuals < 4 std.dev.	98.6301 %

## Sheet: Data
Bins	Time/s	Prompt	Decay_21	Model	Residuals	Time/s AutoCorrelation	AutoCorrelation
1	2.61284e-11	7	78	0	0	8.12594e-09	-0.031757
2	5.22568e-11	11	79	0	0	8.1782e-09	-0.0794807
3	7.83853e-11	17	62	0	0	8.23045e-09	-0.0525402
4	1.04514e-10	14	62	0	0	8.28271e-09	-0.238436
5	1.30642e-10	18	64	0	0	8.33497e-09	0.0636112
6	1.56771e-10	20	70	0	0	8.38722e-09	-0.065629
7	1.82899e-10	18	60	0	0	8.43948e-09	-0.152921
8	2.09027e-10	13	64	0	0	8.49174e-09	0.0311305
9	2.35156e-10	11	64	0	0	8.54399e-09	0.0659523
10	2.61284e-10	6	65	0	0	8.59625e-09	0.0964516
11	2.87413e-10	11	58	0	0	8.64851e-09	-0.174403
12	3.13541e-10	10	48	0	0	8.70076e-09	-0.078439
13	3.39669e-10	4	46	0	0	8.75302e-09	-0.135523
14	3.65798e-10	5	57	0	0	8.80528e-09	0.0164341
15	3.91926e-10	7	57	0	0	8.85753e-09	0.119155
16	4.18055e-10	6	42	0	0	8.90979e-09	-0.203833
17	4.44183e-10	7	47	0	0	8.96205e-09	0.244644
18	4.70312e-10	3	45	0	0	9.01431e-09	0.191113
19	4.9644e-10	6	37	0	0	9.06656e-09	-0.0612219
20	5.22568e-10	4	34	0	0	9.11882e-09	0.168064
21	5.48697e-10	6	43	0	0	9.17108e-09	-0.166939
22	5.74825e-10	11	45	0	0	9.22333e-09	-0.160499
23	6.00954e-10	6	36	0	0	9.27559e-09	0.0569569
24	6.27082e-10	6	36	0	0	9.32785e-09	-0.037257
25	6.53211e-10	1	33	0	0	9.3801e-09	-0.173204
26	6.79339e-10	7	33	0	0	9.43236e-09	0.145947
27	7.05467e-10	3	30	0	0	9.48462e-09	0.0603849
28	7.31596e-10	7	35	0	0	9.53687e-09	0.260168
29	7.57724e-10	4	26	0	0	9.58913e-09	0.0230237
30	7.83853e-10	5	31	0	0	9.64139e-09	-0.085388
31	8.09981e-10	4	28	0	0	9.69364e-09	-0.140136
32	8.36109e-10	6	25	0	0	9.7459e-09	-0.0640081
33	8.62238e-10	7	33	0	0	9.79816e-09	0.0788058
34	8.88366e-10	4	26	0	0	9.85041e-09	-0.115732
35	9.14495e-10	4	35	0	0	9.90267e-09	0.0209295
36	9.40623e-10	6	24	0	0	9.95493e-09	0
37	9.66752e-10	3	25	0	0
38	9.9288e-10	6	25	0	0
39	1.01901e-09	4	22	0	0
40	1.04514e-09	7	29	0	0
41	1.07127e-09	6	22	0	0
42	1.09739e-09	5	27	0	0
43	1.12352e-09	3	24	0	0
44	1.14965e-09	7	32	0	0
45	1.17578e-09	9	22	0	0
46	1.20191e-09	0	30	0	0
47	1.22804e-09	4	24	0	0
48	1.25416e-09	1	25	0	0
49	1.28029e-09	5	25	0	0
50	1.30642e-09	4	22	0	0
51	1.33255e-09	5	21	0	0
52	1.35868e-09	1	19	0	0
53	1.38481e-09	5	12	0	0
54	1.41093e-09	6	20	0	0
55	1.43706e-09	1	20	0	0
56	1.46319e-09	10	12	0	0
57	1.48932e-09	4	23	0	0
58	1.51545e-09	4	18	0	0
59	1.54158e-09	1	17	0	0
60	1.56771e-09	8	11	0	0
61	1.59383e-09	3	11	0	0
62	1.61996e-09	5	18	0	0
63	1.64609e-09	1	16	0	0
64	1.67222e-09	4	20	0	0
65	1.69835e-09	3	20	0	0
66	1.72448e-09	4	21	0	0
67	1.7506e-09	0	15	0	0
68	1.77673e-09	6	15	0	0
69	1.80286e-09	8	8	0	0
70	1.82899e-09	3	15	0	0
71	1.85512e-09	4	10	0	0
72	1.88125e-09	5	18	0	0
73	1.90737e-09	7	11	0	0
74	1.9335e-09	5	11	0	0
75	1.95963e-09	6	21	0	0
76	1.98576e-09	6	18	0	0
77	2.01189e-09	4	12	0	0
78	2.03802e-09	5	11	0	0
79	2.06415e-09	5	17	0	0
80	2.09027e-09	3	15	0	0
81	2.1164e-09	8	16	0	0
82	2.14253e-09	6	17	0	0
83	2.16866e-09	4	9	0	0
84	2.19479e-09	3	7	0	0
85	2.22092e-09	3	11	0	0
86	2.24704e-09	7	12	0	0
87	2.27317e-09	2	13	0	0
88	2.2993e-09	2	14	0	0
89	2.32543e-09	3	18	0	0
90	2.35156e-09	6	5	0	0
91	2.37769e-09	4	11	0	0
92	2.40381e-09	4	13	0	0
93	2.42994e-09	8	20	0	0
94	2.45607e-09	2	12	0	0
95	2.4822e-09	4	10	0	0
96	2.50833e-09	2	11	0	0
97	2.53446e-09	4	14	0	0
98	2.56059e-09	1	12	0	0
99	2.58671e-09	7	14	0	0
100	2.61284e-09	4	12	0	0
101	2.63897e-09	5	14	0	0
102	2.6651e-09	6	8	0	0
103	2.69123e-09	4	20	0	0
104	2.71736e-09	3	10	0	0
105	2.74348e-09	3	16	0	0
106	2.76961e-09	2	9	0	0
107	2.79574e-09	4	18	0	0
108	2.82187e-09	4	11	0	0
109	2.848e-09	3	10	0	0
110	2.87413e-09	4	6	0	0
111	2.90025e-09	1	6	0	0
112	2.92638e-09	2	13	0	0
113	2.95251e-09	3	12	0	0
114	2.97864e-09	1	11	0	0
115	3.00477e-09	6	7	0	0
116	3.0309e-09	3	7	0	0
117	3.05703e-09	1	13	0	0
118	3.08315e-09	4	4	0	0
119	3.10928e-09	3	11	0	0
120	3.13541e-09	7	8	0	0
121	3.16154e-09	4	11	0	0
122	3.18767e-09	3	10	0	0
123	3.2138e-09	4	16	0	0
124	3.23992e-09	4	10	0	0
125	3.26605e-09	6	6	0	0
126	3.29218e-09	3	7	0	0
127	3.31831e-09	4	5	0	0
128	3.34444e-09	6	12	0	0
129	3.37057e-09	1	10	0	0
130	3.39669e-09	3	15	0	0
131	3.42282e-09	5	12	0	0
132	3.44895e-09	6	10	0	0
133	3.47508e-09	4	3	0	0
134	3.50121e-09	4	12	0	0
135	3.52734e-09	2	6	0	0
136	3.55347e-09	4	6	0	0
137	3.57959e-09	2	11	0	0
138	3.60572e-09	9	5	0	0
139	3.63185e-09	3	13	0	0
140	3.65798e-09	1	10	0	0
141	3.68411e-09	1	11	0	0
142	3.71024e-09	1	8	0	0
143	3.73636e-09	2	13	0	0
144	3.76249e-09	3	7	0	0
145	3.78862e-09	2	7	0	0
146	3.81475e-09	3	12	0	0
147	3.84088e-09	2	8	0	0
148	3.86701e-09	9	4	0	0
149	3.89313e-09	4	7	0	0
150	3.91926e-09	3	7	0	0
151	3.94539e-09	5	9	0	0
152	3.97152e-09	1	9	0	0
153	3.99765e-09	4	6	0	0
154	4.02378e-09	3	8	0	0
155	4.04991e-09	5	14	0	0
156	4.07603e-09	3	9	0	0
157	4.10216e-09	7	9	0	0
158	4.12829e-09	3	12	0	0
159	4.15442e-09	8	2	0	0
160	4.18055e-09	4	10	0	0
161	4.20668e-09	1	7	0	0
162	4.2328e-09	1	6	0	0
163	4.25893e-09	2	9	0	0
164	4.28506e-09	6	8	0	0
165	4.31119e-09	2	15	0	0
166	4.33732e-09	4	10	0	0
167	4.36345e-09	4	10	0	0
168	4.38957e-09	5	6	0	0
169	4.4157e-09	4	13	0	0
170	4.44183e-09	3	11	0	0
171	4.46796e-09	3	9	0	0
172	4.49409e-09	0	9	0	0
173	4.52022e-09	3	14	0	0
174	4.54635e-09	3	8	0	0
175	4.57247e-09	6	9	0	0
176	4.5986e-09	7	8	0	0
177	4.62473e-09	5	6	0	0
178	4.65086e-09	2	8	0	0
179	4.67699e-09	2	8	0	0
180	4.70312e-09	3	2	0	0
181	4.72924e-09	6	6	0	0
182	4.75537e-09	3	5	0	0
183	4.7815e-09	2	15	0	0
184	4.80763e-09	3	6	0	0
185	4.83376e-09	4	9	0	0
186	4.85989e-09	2	7	0	0
187	4.88601e-09	6	5	0	0
188	4.91214e-09	2	8	0	0
189	4.93827e-09	3	11	0	0
190	4.9644e-09	4	6	0	0
191	4.99053e-09	5	6	0	0
192	5.01666e-09	3	4	0	0
193	5.04279e-09	1	10	0	0
194	5.06891e-09	4	13	0	0
195	5.09504e-09	2	7	0	0
196	5.12117e-09	1	12	0	0
197	5.1473e-09	5	10	0	0
198	5.17343e-09	8	12	0	0
199	5.19956e-09	6	7	0	0
200	5.22568e-09	3	4	0	0
201	5.25181e-09	11	10	0	0
202	5.27794e-09	4	10	0	0
203	5.30407e-09	3	6	0	0
204	5.3302e-09	3	8	0	0
205	5.35633e-09	2	9	0	0
206	5.38245e-09	6	6	0	0
207	5.40858e-09	6	12	0	0
208	5.43471e-09	3	11	0	0
209	5.46084e-09	1	8	0	0
210	5.48697e-09	4	7	0	0
211	5.5131e-09	5	10	0	0
212	5.53923e-09	8	14	0	0
213	5.56535e-09	5	3	0	0
214	5.59148e-09	3	5	0	0
215	5.61761e-09	2	9	0	0
216	5.64374e-09	5	9	0	0
217	5.66987e-09	2	4	0	0
218	5.696e-09	4	6	0	0
219	5.72212e-09	1	12	0	0
220	5.74825e-09	4	9	0	0
221	5.77438e-09	6	12	0	0
222	5.80051e-09	3	15	0	0
223	5.82664e-09	3	12	0	0
224	5.85277e-09	2	5	0	0
225	5.87889e-09	5	4	0	0
226	5.90502e-09	7	5	0	0
227	5.93115e-09	3	13	0	0
228	5.95728e-09	4	6	0	0
229	5.98341e-09	1	6	0	0
230	6.00954e-09	1	5	0	0
231	6.03567e-09	2	7	0	0
232	6.06179e-09	3	13	0	0
233	6.08792e-09	4	8	0	0
234	6.11405e-09	1	10	0	0
235	6.14018e-09	3	9	0	0
236	6.16631e-09	5	10	0	0
237	6.19244e-09	5	11	0	0
238	6.21856e-09	4	5	0	0
239	6.24469e-09	4	9	0	0
240	6.27082e-09	4	9	0	0
241	6.29695e-09	2	14	0	0
242	6.32308e-09	1	6	0	0
243	6.34921e-09	7	7	0	0
244	6.37533e-09	3	10	0	0
245	6.40146e-09	3	9	0	0
246	6.42759e-09	4	6	0	0
247	6.45372e-09	3	9	0	0
248	6.47985e-09	2	5	0	0
249	6.50598e-09	8	11	0	0
250	6.53211e-09	4	6	0	0
251	6.55823e-09	7	6	0	0
252	6.58436e-09	5	10	0	0
253	6.61049e-09	5	9	0	0
254	6.63662e-09	3	6	0	0
255	6.66275e-09	3	9	0	0
256	6.68888e-09	1	9	0	0
257	6.715e-09	6	6	0	0
258	6.74113e-09	5	7	0	0
259	6.76726e-09	2	13	0	0
260	6.79339e-09	6	2	0	0
261	6.81952e-09	4	7	0	0
262	6.84565e-09	5	6	0	0
263	6.87177e-09	5	6	0	0
264	6.8979e-09	2	7	0	0
265	6.92403e-09	2	7	0	0
266	6.95016e-09	3	7	0	0
267	6.97629e-09	3	7	0	0
268	7.00242e-09	2	5	0	0
269	7.02855e-09	4	3	0	0
270	7.05467e-09	5	6	0	0
271	7.0808e-09	5	12	0	0
272	7.10693e-09	9	9	0	0
273	7.13306e-09	4	11	0	0
274	7.15919e-09	4	7	0	0
275	7.18532e-09	4	10	0	0
276	7.21144e-09	4	12	0	0
277	7.23757e-09	3	9	0	0
278	7.2637e-09	6	6	0	0
279	7.28983e-09	4	5	0	0
280	7.31596e-09	4	8	0	0
281	7.34209e-09	6	5	0	0
282	7.36821e-09	3	3	0	0
283	7.39434e-09	1	5	0	0
284	7.42047e-09	5	6	0	0
285	7.4466e-09	2	4	0	0
286	7.47273e-09	6	6	0	0
287	7.49886e-09	6	5	0	0
288	7.52499e-09	8	5	0	0
289	7.55111e-09	4	8	0	0
290	7.57724e-09	2	9	0	0
291	7.60337e-09	8	7	0	0
292	7.6295e-09	2	8	0	0
293	7.65563e-09	7	8	0	0
294	7.68176e-09	7	16	0	0
295	7.70788e-09	4	15	0	0
296	7.73401e-09	5	4	0	0
297	7.76014e-09	7	17	0	0
298	7.78627e-09	13	26	0	0
299	7.8124e-09	25	19	0	0
300	7.83853e-09	37	29	0	0
301	7.86465e-09	82	51	0	0
302	7.89078e-09	193	70	0	0
303	7.91691e-09	438	118	0	0
304	7.94304e-09	792	261	0	0
305	7.96917e-09	1597	562	0	0
306	7.9953e-09	2812	985	0	0
307	8.02143e-09	4707	1895	0	0
308	8.04755e-09	7200	3051	0	0
309	8.07368e-09	9518	4451	0	0
310	8.09981e-09	11394	5977	0	0.82463
311	8.12594e-09	11855	7465	7393.75	0.82463
312	8.15207e-09	11353	8517	8617.05	-1.08407
313	8.1782e-09	10028	9377	9415.02	-0.392636
314	8.20432e-09	8237	9828	9743.18	0.855616
315	8.23045e-09	6580	9673	9676.91	-0.0397155
316	8.25658e-09	5166	9393	9324.93	0.702311
317	8.28271e-09	3878	8787	8764.31	0.242084
318	8.30884e-09	2948	7923	8090.92	-1.8865
319	8.33497e-09	2135	7331	7357.41	-0.308397
320	8.36109e-09	1508	6615	6607.39	0.0936082
321	8.38722e-09	1072	5961	5881.6	1.02845
322	8.41335e-09	805	5299	5211	1.20886
323	8.43948e-09	566	4598	4598.04	-0.000593608
324	8.46561e-09	453	4088	4053.92	0.532991
325	8.49174e-09	389	3489	3580.56	-1.5501
326	8.51787e-09	252	3155	3156.47	-0.0261437
327	8.54399e-09	231	2805	2788.29	0.315538
328	8.57012e-09	163	2491	2464.6	0.528914
329	8.59625e-09	160	2149	2186.12	-0.800805
330	8.62238e-09	131	1957	1944.3	0.287059
331	8.64851e-09	111	1723	1733.31	-0.248349
332	8.67464e-09	107	1538	1551.13	-0.334694
333	8.70076e-09	105	1383	1394.2	-0.301063
334	8.72689e-09	81	1301	1255.06	1.27375
335	8.75302e-09	69	1093	1131.79	-1.17335
336	8.77915e-09	64	1005	1023.64	-0.587988
337	8.80528e-09	69	936	930.221	0.188891
338	8.83141e-09	73	862	849.604	0.4222
339	8.85753e-09	78	780	779.976	0.000852762
340	8.88366e-09	70	681	717.671	-1.40524
341	8.90979e-09	71	679	662.48	0.633992
342	8.93592e-09	60	647	611.907	1.37965
343	8.96205e-09	78	581	569.434	0.479844
344	8.98818e-09	112	534	537.851	-0.166639
345	9.01431e-09	102	510	509.242	0.0335797
346	9.04043e-09	112	491	484.372	0.299097
347	9.06656e-09	150	469	468.228	0.0356467
348	9.09269e-09	172	472	458.301	0.630536
349	9.11882e-09	167	438	448.617	-0.507317
350	9.14495e-09	190	467	442.467	1.13526
351	9.17108e-09	187	461	436.564	1.13809
352	9.1972e-09	175	441	428.291	0.605188
353	9.22333e-09	191	376	422.197	-2.38242
354	9.24946e-09	142	405	408.927	-0.195123
355	9.27559e-09	130	375	392.55	-0.9063
356	9.30172e-09	128	354	377.015	-1.22324
357	9.32785e-09	102	347	358.868	-0.637085
358	9.35397e-09	90	315	339.68	-1.39056
359	9.3801e-09	62	309	317.767	-0.498714
360	9.40623e-09	58	346	296.692	2.65079
361	9.43236e-09	58	278	278.145	-0.00870862
362	9.45849e-09	53	277	261.135	0.953236
363	9.48462e-09	38	239	243.599	-0.297497
364	9.51075e-09	26	220	225.655	-0.381286
365	9.53687e-09	37	224	211.232	0.853082
366	9.563e-09	23	192	196.873	-0.351714
367	9.58913e-09	21	189	183.324	0.412863
368	9.61526e-09	15	166	170.411	-0.342338
369	9.64139e-09	27	179	160.752	1.3639
370	9.66752e-09	17	155	151.176	0.307148
371	9.69364e-09	15	139	141.924	-0.248031
372	9.71977e-09	11	130	133.03	-0.265745
373	9.7459e-09	8	97	124.522	-2.79441
374	9.77203e-09	8	127	0	0
375	9.79816e-09	15	119	0	0
376	9.82429e-09	11	104	0	0
377	9.85041e-09	4	121	0	0
378	9.87654e-09	9	92	0	0
379	9.90267e-09	7	93	0	0
380	9.9288e-09	9	95	0	0
381	9.95493e-09	7	77	0	0
382	9.98106e-09	4	73	0	0
383	1.00072e-08	2	61	0	0
